# Supplementary material for: Intra-crystalline mesoporous zeolite encapsulation-derived thermally robust metal nanocatalyst in deep oxidation of light alkanes
Source: Nat Commun. 2022 Jan 13;13:295. doi: 10.1038/s41467-021-27828-x (PMC8758710; doi:10.1038/s41467-021-27828-x)
Supplement: Supplementary file 3 — Source Data [file 41467_2021_27828_MOESM3_ESM.xlsx]

## Sheet: Fig. 2f
Fig. 2f			Intra-mesopore size distribution of Pd@IM-S-1
			Pore size (nm)	Frequency (%)
			13.95	0.054
			15.85	0.081
			17.75	0.054
			19.65	0.243
			21.55	0.189
			23.45	0.108
			25.35	0.081
			27.25	0.108
			29.15	0.054
			31.05	0.027

## Sheet: Fig. 2g
Fig. 2g			Pore size distribution curve of Pd@IM-S-1
			Pore Diameter (nm)	Pore Volume(cm3 g-1)
			0.46464	0
			0.50039	0
			0.53613	0
			0.58974	0
			0.64335	0
			0.6791	0.53807
			0.73271	0.29905
			0.80419	0.08735
			0.85781	0
			0.92929	0
			1.00077	0
			1.09013	0
			1.17948	0
			1.26884	0
			1.35819	0
			1.48329	0
			1.59052	0
			1.71561	0
			1.85858	0
			2.00155	0
			2.16239	0
			2.3411	0
			2.5198	0.57501
			2.73426	0.55379
			2.94871	0.13576
			3.18103	0.05872
			3.43122	0.0366
			3.69929	0.01248
			4.00309	0.02031
			4.32477	0.02671
			4.66432	0.03055
			5.03961	0.04678
			5.43277	0.03939
			5.87954	0.02598
			6.34419	0.03796
			6.84458	0.03147
			7.39858	0.02142
			7.98832	0.02268
			8.63167	0.04663
			9.31077	0.05218
			10.0613	0.04686
			10.8655	0.04982
			11.7233	0.05365
			12.6526	0.05728
			13.6713	0.07848
			14.7614	0.09137
			15.9409	0.10518
			17.2097	0.13768
			18.5858	0.17007
			20.0691	0.21566
			21.6596	0.22814
			23.3931	0.20019
			25.2517	0.14906
			27.2711	0.09671
			29.4513	0.05528
			31.7924	0.05025
			34.3301	0.06975
			37.0644	0.0801
			40.0309	0.09406
			43.2298	0.07976
			46.6789	0.08528
			50.3961	0.10598
			54.4171	0.09594
			58.7597	0.06626
			63.4419	0.0611
			68.4994	0.075
			73.9679	0.0518
			79.8653	0.04775
			86.2452	0.05863
			93.1255	0.05323
			100.56	0.03632

## Sheet: Fig. 2h
Fig. 2h				Pd NPs size distribution of Pd@IM-S-1
				Pd NPs size (nm)	Frequency (%)
				1.15	0
				1.45	0.06
				1.75	0.14
				2.05	0.16
				2.35	0.2
				2.65	0.2
				2.95	0.1
				3.25	0.1
				3.55	0.02
				3.85	0.02

## Sheet: Fig. 3i
		XRD patterns of Pd@IM-S-1 crystallized between 80 to 120 oC at different crystallization time
Fig. 3i		Pd@SiO2		Pd@IM-S-1-80-1d		Pd@IM-S-1-80-2d		Pd@IM-S-1-120-1h		Pd@IM-S-1-120-2h		Pd@IM-S-1-120-4h		Pd@IM-S-1-120-12h		Pd@IM-S-1-120-24h
		2 Theta (degree)	Intensity (a.u.)	2 Theta (degree)	Intensity (a.u.)	2 Theta (degree)	Intensity (a.u.)	2 Theta (degree)	Intensity (a.u.)	2 Theta (degree)	Intensity (a.u.)	2 Theta (degree)	Intensity (a.u.)	2 Theta (degree)	Intensity (a.u.)	2 Theta (degree)	Intensity (a.u.)
		5	45100	5	45066.7	5	43333.3	5	33766.7	5	35833.3	5	40133.3	5	38233.3	5	38900
		5.01	43933.3	5.01	43400	5.01	43300	5.01	35933.3	5.01	36300	5.01	38233.3	5.01	40333.3	5.01	35833.3
		5.02	45466.7	5.02	42933.3	5.02	42833.3	5.02	34733.3	5.02	35200	5.02	40600	5.02	39366.7	5.02	38866.7
		5.03	45333.3	5.03	43700	5.03	44566.7	5.03	34766.7	5.03	32933.3	5.03	38033.3	5.03	39600	5.03	38000
		5.04	43766.7	5.04	44700	5.04	45233.3	5.04	35600	5.04	33033.3	5.04	39500	5.04	42100	5.04	39566.7
		5.05	44233.3	5.05	46900	5.05	45333.3	5.05	37600	5.05	33300	5.05	37800	5.05	41733.3	5.05	38600
		5.06	44200	5.06	44700	5.06	42566.7	5.06	33533.3	5.06	35866.7	5.06	40900	5.06	40366.7	5.06	36000
		5.07	43033.3	5.07	45866.7	5.07	42000	5.07	36500	5.07	33333.3	5.07	39933.3	5.07	40300	5.07	38066.7
		5.08	44600	5.08	46400	5.08	43033.3	5.08	34200	5.08	34233.3	5.08	39633.3	5.08	40300	5.08	39300
		5.09	43366.7	5.09	48066.7	5.09	43966.7	5.09	35500	5.09	36066.7	5.09	37566.7	5.09	41133.3	5.09	36633.3
		5.1	43033.3	5.1	44066.7	5.1	45100	5.1	35866.7	5.1	34833.3	5.1	38400	5.1	39100	5.1	37400
		5.11	45166.7	5.11	44533.3	5.11	45866.7	5.11	36533.3	5.11	36633.3	5.11	38600	5.11	40266.7	5.11	37366.7
		5.12	43266.7	5.12	46033.3	5.12	44933.3	5.12	35900	5.12	34800	5.12	40200	5.12	42633.3	5.12	37033.3
		5.13	44400	5.13	44500	5.13	44466.7	5.13	37666.7	5.13	35733.3	5.13	40400	5.13	40366.7	5.13	37233.3
		5.14	43066.7	5.14	43433.3	5.14	45800	5.14	37600	5.14	37033.3	5.14	41166.7	5.14	41366.7	5.14	37933.3
		5.15	41066.7	5.15	44933.3	5.15	45266.7	5.15	37633.3	5.15	33533.3	5.15	41600	5.15	40000	5.15	39000
		5.16	43066.7	5.16	45000	5.16	44833.3	5.16	36833.3	5.16	33733.3	5.16	39366.7	5.16	41166.7	5.16	38066.7
		5.17	42300	5.17	44800	5.17	44600	5.17	36800	5.17	34700	5.17	41066.7	5.17	41633.3	5.17	39600
		5.18	44200	5.18	47066.7	5.18	44566.7	5.18	36766.7	5.18	33700	5.18	38433.3	5.18	40466.7	5.18	37766.7
		5.19	42666.7	5.19	45600	5.19	44666.7	5.19	34633.3	5.19	34700	5.19	40166.7	5.19	40900	5.19	38266.7
		5.2	44266.7	5.2	42000	5.2	43100	5.2	35966.7	5.2	33866.7	5.2	39866.7	5.2	40566.7	5.2	39300
		5.21	42966.7	5.21	46733.3	5.21	41666.7	5.21	36033.3	5.21	35300	5.21	39433.3	5.21	41266.7	5.21	36600
		5.22	43300	5.22	46100	5.22	43966.7	5.22	37666.7	5.22	34800	5.22	38000	5.22	40033.3	5.22	39533.3
		5.23	43966.7	5.23	43333.3	5.23	43933.3	5.23	37366.7	5.23	35333.3	5.23	38600	5.23	41066.7	5.23	38666.7
		5.24	42466.7	5.24	44466.7	5.24	42433.3	5.24	38100	5.24	34566.7	5.24	41000	5.24	39900	5.24	39133.3
		5.25	44400	5.25	45033.3	5.25	44366.7	5.25	38300	5.25	35600	5.25	40133.3	5.25	41966.7	5.25	38766.7
		5.26	44166.7	5.26	45633.3	5.26	44266.7	5.26	37833.3	5.26	34966.7	5.26	39400	5.26	37833.3	5.26	39700
		5.27	42533.3	5.27	46800	5.27	45833.3	5.27	37366.7	5.27	35433.3	5.27	40300	5.27	40433.3	5.27	40200
		5.28	42200	5.28	44466.7	5.28	45366.7	5.28	38900	5.28	33800	5.28	39400	5.28	41200	5.28	39100
		5.29	43900	5.29	44333.3	5.29	43300	5.29	38733.3	5.29	35333.3	5.29	37933.3	5.29	39133.3	5.29	39900
		5.3	42666.7	5.3	44666.7	5.3	45400	5.3	37000	5.3	36600	5.3	39800	5.3	43100	5.3	39200
		5.31	45100	5.31	43800	5.31	40900	5.31	35900	5.31	35300	5.31	39066.7	5.31	39566.7	5.31	38666.7
		5.32	44066.7	5.32	44400	5.32	44133.3	5.32	38100	5.32	36133.3	5.32	38966.7	5.32	42666.7	5.32	37866.7
		5.33	45133.3	5.33	45400	5.33	42866.7	5.33	36266.7	5.33	32866.7	5.33	39833.3	5.33	40133.3	5.33	37300
		5.34	42766.7	5.34	44600	5.34	44500	5.34	37733.3	5.34	35766.7	5.34	41000	5.34	41733.3	5.34	37733.3
		5.35	44366.7	5.35	43500	5.35	44533.3	5.35	36833.3	5.35	35500	5.35	41300	5.35	40200	5.35	39433.3
		5.36	43400	5.36	44700	5.36	44466.7	5.36	37733.3	5.36	35033.3	5.36	38666.7	5.36	40766.7	5.36	40000
		5.37	46233.3	5.37	46233.3	5.37	43700	5.37	39500	5.37	35533.3	5.37	39600	5.37	41100	5.37	37600
		5.38	44300	5.38	40400	5.38	44100	5.38	37633.3	5.38	38166.7	5.38	40033.3	5.38	40900	5.38	37633.3
		5.39	42733.3	5.39	44333.3	5.39	46300	5.39	38666.7	5.39	35933.3	5.39	39133.3	5.39	42066.7	5.39	38500
		5.4	45033.3	5.4	45733.3	5.4	46300	5.4	38766.7	5.4	35766.7	5.4	38966.7	5.4	40866.7	5.4	37866.7
		5.41	44666.7	5.41	46000	5.41	44266.7	5.41	37633.3	5.41	36066.7	5.41	41600	5.41	41800	5.41	39033.3
		5.42	44166.7	5.42	43900	5.42	44266.7	5.42	39833.3	5.42	35133.3	5.42	40266.7	5.42	39866.7	5.42	39300
		5.43	46033.3	5.43	46666.7	5.43	43266.7	5.43	37733.3	5.43	35166.7	5.43	40333.3	5.43	42100	5.43	38233.3
		5.44	45500	5.44	45733.3	5.44	43300	5.44	38966.7	5.44	36366.7	5.44	39866.7	5.44	41700	5.44	38900
		5.45	45733.3	5.45	46266.7	5.45	43933.3	5.45	37800	5.45	35933.3	5.45	38633.3	5.45	41166.7	5.45	40433.3
		5.46	45400	5.46	45433.3	5.46	45466.7	5.46	38833.3	5.46	36900	5.46	37866.7	5.46	41100	5.46	39066.7
		5.47	43933.3	5.47	45033.3	5.47	45733.3	5.47	38566.7	5.47	34400	5.47	39700	5.47	40400	5.47	37666.7
		5.48	44366.7	5.48	45066.7	5.48	43866.7	5.48	37633.3	5.48	36033.3	5.48	40366.7	5.48	41900	5.48	36900
		5.49	44500	5.49	43833.3	5.49	42966.7	5.49	38633.3	5.49	37633.3	5.49	39766.7	5.49	42833.3	5.49	38300
		5.5	43066.7	5.5	46500	5.5	42466.7	5.5	38000	5.5	36300	5.5	40366.7	5.5	41300	5.5	38966.7
		5.51	44533.3	5.51	45433.3	5.51	43033.3	5.51	39466.7	5.51	37200	5.51	41033.3	5.51	41366.7	5.51	40233.3
		5.52	43933.3	5.52	45800	5.52	42600	5.52	38400	5.52	36533.3	5.52	41700	5.52	41466.7	5.52	38233.3
		5.53	47600	5.53	45100	5.53	45466.7	5.53	37000	5.53	37666.7	5.53	40800	5.53	40033.3	5.53	39100
		5.54	46066.7	5.54	47400	5.54	43100	5.54	40266.7	5.54	37433.3	5.54	39733.3	5.54	43400	5.54	38233.3
		5.55	44400	5.55	44266.7	5.55	42333.3	5.55	38966.7	5.55	36766.7	5.55	39333.3	5.55	39133.3	5.55	39700
		5.56	43833.3	5.56	43833.3	5.56	43033.3	5.56	38333.3	5.56	37366.7	5.56	40633.3	5.56	41900	5.56	38200
		5.57	45200	5.57	45066.7	5.57	45033.3	5.57	39266.7	5.57	36866.7	5.57	41800	5.57	41933.3	5.57	38400
		5.58	46966.7	5.58	45633.3	5.58	45133.3	5.58	39866.7	5.58	37700	5.58	41666.7	5.58	41266.7	5.58	40700
		5.59	44566.7	5.59	45133.3	5.59	44633.3	5.59	39266.7	5.59	37833.3	5.59	40700	5.59	39200	5.59	38600
		5.6	45766.7	5.6	45633.3	5.6	44466.7	5.6	39000	5.6	36433.3	5.6	40366.7	5.6	40566.7	5.6	39466.7
		5.61	43466.7	5.61	45100	5.61	45900	5.61	40600	5.61	38733.3	5.61	41333.3	5.61	41733.3	5.61	40333.3
		5.62	44400	5.62	44633.3	5.62	44533.3	5.62	38466.7	5.62	40566.7	5.62	41700	5.62	41366.7	5.62	37766.7
		5.63	44966.7	5.63	46633.3	5.63	42400	5.63	37500	5.63	35933.3	5.63	40766.7	5.63	41433.3	5.63	40700
		5.64	45766.7	5.64	45666.7	5.64	44733.3	5.64	40366.7	5.64	36466.7	5.64	41933.3	5.64	42100	5.64	40666.7
		5.65	44333.3	5.65	45366.7	5.65	43500	5.65	39533.3	5.65	35566.7	5.65	40066.7	5.65	41366.7	5.65	38566.7
		5.66	45566.7	5.66	45233.3	5.66	43800	5.66	40466.7	5.66	37300	5.66	42300	5.66	41966.7	5.66	40166.7
		5.67	46766.7	5.67	43666.7	5.67	44666.7	5.67	39033.3	5.67	38166.7	5.67	41466.7	5.67	42666.7	5.67	41466.7
		5.68	45500	5.68	42466.7	5.68	46666.7	5.68	36866.7	5.68	37633.3	5.68	40133.3	5.68	43533.3	5.68	41000
		5.69	43900	5.69	46100	5.69	44133.3	5.69	38166.7	5.69	37066.7	5.69	39933.3	5.69	41900	5.69	40300
		5.7	44833.3	5.7	45666.7	5.7	43433.3	5.7	39000	5.7	36433.3	5.7	41933.3	5.7	42100	5.7	37366.7
		5.71	48133.3	5.71	46600	5.71	43666.7	5.71	40066.7	5.71	36333.3	5.71	38200	5.71	41166.7	5.71	40600
		5.72	44766.7	5.72	46400	5.72	45900	5.72	39066.7	5.72	38433.3	5.72	41033.3	5.72	39566.7	5.72	40900
		5.73	45800	5.73	46766.7	5.73	45500	5.73	39533.3	5.73	39533.3	5.73	41900	5.73	42866.7	5.73	40633.3
		5.74	45800	5.74	46800	5.74	43166.7	5.74	38633.3	5.74	36500	5.74	40366.7	5.74	42100	5.74	39466.7
		5.75	44466.7	5.75	46266.7	5.75	45233.3	5.75	38133.3	5.75	37300	5.75	40133.3	5.75	41466.7	5.75	39166.7
		5.76	44233.3	5.76	45100	5.76	45000	5.76	40300	5.76	39133.3	5.76	41733.3	5.76	42066.7	5.76	39466.7
		5.77	42566.7	5.77	44733.3	5.77	46200	5.77	37766.7	5.77	37066.7	5.77	41433.3	5.77	41166.7	5.77	40366.7
		5.78	44766.7	5.78	44633.3	5.78	45966.7	5.78	36133.3	5.78	36800	5.78	40400	5.78	41700	5.78	39300
		5.79	46433.3	5.79	44900	5.79	43833.3	5.79	38900	5.79	38133.3	5.79	39333.3	5.79	40800	5.79	38200
		5.8	47566.7	5.8	45233.3	5.8	44333.3	5.8	40366.7	5.8	36866.7	5.8	41300	5.8	41100	5.8	40866.7
		5.81	47766.7	5.81	46500	5.81	44833.3	5.81	38833.3	5.81	36333.3	5.81	39000	5.81	41533.3	5.81	40166.7
		5.82	42766.7	5.82	46500	5.82	44633.3	5.82	39933.3	5.82	38466.7	5.82	41433.3	5.82	42366.7	5.82	36433.3
		5.83	44366.7	5.83	44800	5.83	43200	5.83	37633.3	5.83	36200	5.83	42200	5.83	41066.7	5.83	39833.3
		5.84	44400	5.84	44900	5.84	43666.7	5.84	38900	5.84	36633.3	5.84	40133.3	5.84	42966.7	5.84	38566.7
		5.85	46833.3	5.85	45900	5.85	46166.7	5.85	40300	5.85	36800	5.85	39433.3	5.85	42333.3	5.85	38233.3
		5.86	46466.7	5.86	44566.7	5.86	43700	5.86	38833.3	5.86	40600	5.86	41166.7	5.86	40900	5.86	39300
		5.87	44900	5.87	43433.3	5.87	44833.3	5.87	38933.3	5.87	38900	5.87	40033.3	5.87	41433.3	5.87	41233.3
		5.88	46500	5.88	44533.3	5.88	44333.3	5.88	38300	5.88	37233.3	5.88	39433.3	5.88	41333.3	5.88	39333.3
		5.89	45000	5.89	46666.7	5.89	46066.7	5.89	38200	5.89	37366.7	5.89	41966.7	5.89	41933.3	5.89	38500
		5.9	45466.7	5.9	46533.3	5.9	45800	5.9	39966.7	5.9	35033.3	5.9	40500	5.9	43500	5.9	37433.3
		5.91	46100	5.91	44066.7	5.91	44800	5.91	39333.3	5.91	37133.3	5.91	39700	5.91	42400	5.91	38766.7
		5.92	45366.7	5.92	42900	5.92	44466.7	5.92	39066.7	5.92	36766.7	5.92	39366.7	5.92	42933.3	5.92	38566.7
		5.93	46166.7	5.93	47200	5.93	45366.7	5.93	40200	5.93	37400	5.93	41466.7	5.93	42433.3	5.93	39266.7
		5.94	44600	5.94	44700	5.94	44133.3	5.94	41266.7	5.94	37500	5.94	41233.3	5.94	42866.7	5.94	39333.3
		5.95	44633.3	5.95	46333.3	5.95	44466.7	5.95	40066.7	5.95	36766.7	5.95	39466.7	5.95	42600	5.95	38733.3
		5.96	47166.7	5.96	44566.7	5.96	44933.3	5.96	38500	5.96	38133.3	5.96	39200	5.96	43233.3	5.96	37466.7
		5.97	45800	5.97	44133.3	5.97	44766.7	5.97	38600	5.97	37266.7	5.97	40600	5.97	44366.7	5.97	39600
		5.98	45333.3	5.98	45533.3	5.98	44833.3	5.98	38166.7	5.98	38633.3	5.98	39066.7	5.98	43366.7	5.98	38233.3
		5.99	44500	5.99	46633.3	5.99	43966.7	5.99	39466.7	5.99	39200	5.99	39933.3	5.99	43400	5.99	38833.3
		6	46700	6	47466.7	6	45633.3	6	41200	6	38266.7	6	41200	6	41133.3	6	39133.3
		6.01	45900	6.01	46100	6.01	45800	6.01	40366.7	6.01	37866.7	6.01	39333.3	6.01	43166.7	6.01	37233.3
		6.02	46266.7	6.02	45900	6.02	45733.3	6.02	41600	6.02	39833.3	6.02	39800	6.02	41800	6.02	38833.3
		6.03	44366.7	6.03	45100	6.03	47033.3	6.03	41100	6.03	39066.7	6.03	41300	6.03	43466.7	6.03	40200
		6.04	46900	6.04	44733.3	6.04	45600	6.04	39033.3	6.04	39333.3	6.04	41266.7	6.04	40766.7	6.04	39966.7
		6.05	48133.3	6.05	47033.3	6.05	44800	6.05	40600	6.05	36400	6.05	41166.7	6.05	41966.7	6.05	39033.3
		6.06	44366.7	6.06	46500	6.06	45866.7	6.06	39800	6.06	36300	6.06	41000	6.06	43066.7	6.06	40200
		6.07	47666.7	6.07	45433.3	6.07	45033.3	6.07	38833.3	6.07	39200	6.07	40600	6.07	43600	6.07	37066.7
		6.08	44733.3	6.08	43733.3	6.08	44700	6.08	38066.7	6.08	38133.3	6.08	41500	6.08	44166.7	6.08	38233.3
		6.09	45266.7	6.09	45366.7	6.09	44900	6.09	38133.3	6.09	37766.7	6.09	38933.3	6.09	43666.7	6.09	40133.3
		6.1	47333.3	6.1	45733.3	6.1	44466.7	6.1	39433.3	6.1	38966.7	6.1	40000	6.1	44233.3	6.1	40033.3
		6.11	45233.3	6.11	46033.3	6.11	45733.3	6.11	40833.3	6.11	38466.7	6.11	42766.7	6.11	42666.7	6.11	37666.7
		6.12	47033.3	6.12	44033.3	6.12	44200	6.12	38100	6.12	39166.7	6.12	42366.7	6.12	42833.3	6.12	38900
		6.13	45066.7	6.13	46300	6.13	43400	6.13	40466.7	6.13	39366.7	6.13	41366.7	6.13	40933.3	6.13	38166.7
		6.14	46666.7	6.14	46333.3	6.14	46833.3	6.14	39566.7	6.14	39633.3	6.14	39766.7	6.14	41566.7	6.14	39366.7
		6.15	44300	6.15	45433.3	6.15	46333.3	6.15	39766.7	6.15	39400	6.15	40733.3	6.15	41566.7	6.15	40433.3
		6.16	45366.7	6.16	48266.7	6.16	46666.7	6.16	38100	6.16	37300	6.16	44133.3	6.16	43533.3	6.16	40633.3
		6.17	44900	6.17	45733.3	6.17	46166.7	6.17	38833.3	6.17	36000	6.17	42566.7	6.17	44466.7	6.17	40066.7
		6.18	45200	6.18	45533.3	6.18	44700	6.18	38566.7	6.18	39933.3	6.18	42166.7	6.18	42566.7	6.18	40900
		6.19	45600	6.19	45333.3	6.19	45933.3	6.19	40766.7	6.19	37300	6.19	40233.3	6.19	40933.3	6.19	41566.7
		6.2	44933.3	6.2	45200	6.2	44700	6.2	41266.7	6.2	36100	6.2	40600	6.2	41600	6.2	41733.3
		6.21	45233.3	6.21	48066.7	6.21	44100	6.21	38533.3	6.21	39400	6.21	40200	6.21	43066.7	6.21	39400
		6.22	44633.3	6.22	49133.3	6.22	45266.7	6.22	39000	6.22	38500	6.22	40133.3	6.22	40933.3	6.22	39633.3
		6.23	45733.3	6.23	46700	6.23	45066.7	6.23	40200	6.23	39333.3	6.23	39800	6.23	43966.7	6.23	39300
		6.24	46033.3	6.24	47466.7	6.24	43600	6.24	40300	6.24	37333.3	6.24	41633.3	6.24	42500	6.24	42400
		6.25	45333.3	6.25	47066.7	6.25	42233.3	6.25	41900	6.25	38833.3	6.25	40800	6.25	41966.7	6.25	40433.3
		6.26	45866.7	6.26	46366.7	6.26	44100	6.26	39700	6.26	38566.7	6.26	41600	6.26	42133.3	6.26	41966.7
		6.27	45166.7	6.27	43966.7	6.27	43633.3	6.27	41000	6.27	37366.7	6.27	41666.7	6.27	42333.3	6.27	39800
		6.28	46600	6.28	45066.7	6.28	44200	6.28	39566.7	6.28	37700	6.28	40900	6.28	41666.7	6.28	40733.3
		6.29	48100	6.29	45866.7	6.29	45733.3	6.29	40266.7	6.29	39433.3	6.29	42900	6.29	40233.3	6.29	41233.3
		6.3	44200	6.3	42333.3	6.3	44833.3	6.3	40766.7	6.3	39900	6.3	41000	6.3	41466.7	6.3	42900
		6.31	45033.3	6.31	45366.7	6.31	45433.3	6.31	40766.7	6.31	38166.7	6.31	40833.3	6.31	41566.7	6.31	40366.7
		6.32	46633.3	6.32	45166.7	6.32	45100	6.32	42566.7	6.32	37700	6.32	40433.3	6.32	43100	6.32	38533.3
		6.33	45366.7	6.33	44400	6.33	44233.3	6.33	40833.3	6.33	37333.3	6.33	41166.7	6.33	43833.3	6.33	39700
		6.34	45066.7	6.34	44700	6.34	46633.3	6.34	38566.7	6.34	38633.3	6.34	40666.7	6.34	43100	6.34	40733.3
		6.35	44700	6.35	43333.3	6.35	43466.7	6.35	41300	6.35	39400	6.35	40266.7	6.35	43100	6.35	42200
		6.36	46100	6.36	44966.7	6.36	44500	6.36	39466.7	6.36	37333.3	6.36	39466.7	6.36	41733.3	6.36	43066.7
		6.37	43800	6.37	45800	6.37	44300	6.37	40200	6.37	38433.3	6.37	40433.3	6.37	42066.7	6.37	41866.7
		6.38	44233.3	6.38	46766.7	6.38	44200	6.38	39833.3	6.38	39833.3	6.38	39500	6.38	42966.7	6.38	40733.3
		6.39	45600	6.39	46000	6.39	45400	6.39	38766.7	6.39	39633.3	6.39	43366.7	6.39	42800	6.39	39366.7
		6.4	45400	6.4	46100	6.4	42600	6.4	39966.7	6.4	38333.3	6.4	37900	6.4	41666.7	6.4	37333.3
		6.41	44166.7	6.41	44833.3	6.41	43000	6.41	39066.7	6.41	37833.3	6.41	42233.3	6.41	42133.3	6.41	41033.3
		6.42	44666.7	6.42	46733.3	6.42	46600	6.42	39833.3	6.42	39933.3	6.42	42800	6.42	43933.3	6.42	40066.7
		6.43	43833.3	6.43	46833.3	6.43	43600	6.43	38600	6.43	39366.7	6.43	40800	6.43	42733.3	6.43	40500
		6.44	44666.7	6.44	44633.3	6.44	46633.3	6.44	39866.7	6.44	39400	6.44	41366.7	6.44	41666.7	6.44	40433.3
		6.45	42666.7	6.45	45966.7	6.45	43700	6.45	39866.7	6.45	37633.3	6.45	39466.7	6.45	41666.7	6.45	40066.7
		6.46	43633.3	6.46	46666.7	6.46	45500	6.46	40333.3	6.46	37833.3	6.46	40766.7	6.46	41066.7	6.46	39833.3
		6.47	46766.7	6.47	45133.3	6.47	45466.7	6.47	40300	6.47	39066.7	6.47	40933.3	6.47	42566.7	6.47	40200
		6.48	44066.7	6.48	46700	6.48	43466.7	6.48	41166.7	6.48	38233.3	6.48	40866.7	6.48	44800	6.48	39700
		6.49	44400	6.49	45266.7	6.49	45800	6.49	41066.7	6.49	39200	6.49	41300	6.49	41533.3	6.49	39000
		6.5	44533.3	6.5	46800	6.5	44966.7	6.5	41366.7	6.5	36200	6.5	38833.3	6.5	41600	6.5	38566.7
		6.51	46500	6.51	44233.3	6.51	42733.3	6.51	40133.3	6.51	39266.7	6.51	40333.3	6.51	42100	6.51	41166.7
		6.52	46233.3	6.52	42533.3	6.52	45800	6.52	39800	6.52	39733.3	6.52	40633.3	6.52	42066.7	6.52	41333.3
		6.53	43300	6.53	44100	6.53	45000	6.53	37900	6.53	39333.3	6.53	42833.3	6.53	41966.7	6.53	38100
		6.54	46933.3	6.54	44500	6.54	45500	6.54	40400	6.54	38933.3	6.54	41300	6.54	41433.3	6.54	38633.3
		6.55	45800	6.55	45800	6.55	44833.3	6.55	39500	6.55	39000	6.55	38566.7	6.55	41866.7	6.55	40400
		6.56	45800	6.56	46100	6.56	44400	6.56	41166.7	6.56	40233.3	6.56	41266.7	6.56	42833.3	6.56	39300
		6.57	44666.7	6.57	44100	6.57	45333.3	6.57	40900	6.57	38233.3	6.57	41300	6.57	41333.3	6.57	40633.3
		6.58	45066.7	6.58	46233.3	6.58	45466.7	6.58	39966.7	6.58	39533.3	6.58	40900	6.58	39900	6.58	39033.3
		6.59	45833.3	6.59	45400	6.59	45600	6.59	39866.7	6.59	38766.7	6.59	39100	6.59	39700	6.59	39833.3
		6.6	44566.7	6.6	46266.7	6.6	44533.3	6.6	42133.3	6.6	39000	6.6	41500	6.6	41633.3	6.6	40333.3
		6.61	44700	6.61	43900	6.61	47100	6.61	41900	6.61	37500	6.61	40933.3	6.61	42233.3	6.61	39133.3
		6.62	44300	6.62	43866.7	6.62	45466.7	6.62	41800	6.62	36466.7	6.62	41866.7	6.62	41866.7	6.62	40666.7
		6.63	44900	6.63	44300	6.63	44200	6.63	40233.3	6.63	38100	6.63	41100	6.63	42500	6.63	38833.3
		6.64	43733.3	6.64	45833.3	6.64	46200	6.64	39533.3	6.64	38000	6.64	43266.7	6.64	43266.7	6.64	39100
		6.65	45133.3	6.65	45900	6.65	44900	6.65	40433.3	6.65	38466.7	6.65	40933.3	6.65	41533.3	6.65	42633.3
		6.66	45066.7	6.66	44366.7	6.66	44966.7	6.66	41433.3	6.66	38133.3	6.66	42333.3	6.66	41666.7	6.66	40400
		6.67	46233.3	6.67	43900	6.67	44800	6.67	38733.3	6.67	38766.7	6.67	41200	6.67	42066.7	6.67	39000
		6.68	43433.3	6.68	44800	6.68	43000	6.68	40866.7	6.68	37866.7	6.68	42733.3	6.68	41633.3	6.68	38666.7
		6.69	44166.7	6.69	45966.7	6.69	44633.3	6.69	39800	6.69	37566.7	6.69	42033.3	6.69	41000	6.69	39366.7
		6.7	44033.3	6.7	44366.7	6.7	44900	6.7	40666.7	6.7	38533.3	6.7	41033.3	6.7	43600	6.7	38866.7
		6.71	46200	6.71	46333.3	6.71	45733.3	6.71	40233.3	6.71	42400	6.71	40500	6.71	40266.7	6.71	39166.7
		6.72	44666.7	6.72	45966.7	6.72	45166.7	6.72	40700	6.72	42133.3	6.72	40233.3	6.72	41566.7	6.72	38766.7
		6.73	44700	6.73	44833.3	6.73	46533.3	6.73	41266.7	6.73	39600	6.73	41800	6.73	41233.3	6.73	40333.3
		6.74	42966.7	6.74	46733.3	6.74	44700	6.74	40266.7	6.74	39766.7	6.74	41300	6.74	42200	6.74	39633.3
		6.75	44700	6.75	43733.3	6.75	45966.7	6.75	41800	6.75	39500	6.75	39800	6.75	42500	6.75	39133.3
		6.76	46333.3	6.76	44133.3	6.76	46233.3	6.76	40033.3	6.76	40433.3	6.76	40066.7	6.76	42466.7	6.76	39066.7
		6.77	46533.3	6.77	47166.7	6.77	44533.3	6.77	39866.7	6.77	38700	6.77	41100	6.77	41633.3	6.77	40900
		6.78	44533.3	6.78	45800	6.78	43966.7	6.78	39566.7	6.78	37833.3	6.78	42033.3	6.78	41866.7	6.78	38866.7
		6.79	45966.7	6.79	45800	6.79	44266.7	6.79	39900	6.79	38933.3	6.79	40033.3	6.79	40266.7	6.79	40166.7
		6.8	44833.3	6.8	44733.3	6.8	44366.7	6.8	40833.3	6.8	40033.3	6.8	41966.7	6.8	41300	6.8	39866.7
		6.81	45366.7	6.81	46166.7	6.81	46433.3	6.81	40400	6.81	41333.3	6.81	41333.3	6.81	43500	6.81	41166.7
		6.82	44500	6.82	43166.7	6.82	45266.7	6.82	38100	6.82	40500	6.82	41500	6.82	42666.7	6.82	39300
		6.83	42766.7	6.83	44900	6.83	45633.3	6.83	41066.7	6.83	39133.3	6.83	40700	6.83	42333.3	6.83	39766.7
		6.84	46100	6.84	46700	6.84	48066.7	6.84	38833.3	6.84	39833.3	6.84	41966.7	6.84	42833.3	6.84	39833.3
		6.85	46200	6.85	45333.3	6.85	42200	6.85	39966.7	6.85	42100	6.85	39100	6.85	42066.7	6.85	40833.3
		6.86	44900	6.86	44300	6.86	44766.7	6.86	40133.3	6.86	41266.7	6.86	42166.7	6.86	41700	6.86	41866.7
		6.87	45633.3	6.87	45533.3	6.87	44100	6.87	38100	6.87	39100	6.87	41766.7	6.87	44066.7	6.87	41233.3
		6.88	45000	6.88	46166.7	6.88	45833.3	6.88	38900	6.88	39566.7	6.88	40266.7	6.88	41266.7	6.88	39700
		6.89	45066.7	6.89	45233.3	6.89	43766.7	6.89	42833.3	6.89	39000	6.89	39633.3	6.89	42533.3	6.89	39866.7
		6.9	44366.7	6.9	47300	6.9	43700	6.9	39200	6.9	38100	6.9	40133.3	6.9	42800	6.9	39866.7
		6.91	42666.7	6.91	45166.7	6.91	43933.3	6.91	41266.7	6.91	39766.7	6.91	40833.3	6.91	43900	6.91	40500
		6.92	46333.3	6.92	46066.7	6.92	45766.7	6.92	41000	6.92	41066.7	6.92	42600	6.92	44200	6.92	39166.7
		6.93	44833.3	6.93	46033.3	6.93	45100	6.93	42033.3	6.93	41033.3	6.93	40266.7	6.93	42100	6.93	39966.7
		6.94	43300	6.94	47200	6.94	45033.3	6.94	40333.3	6.94	39366.7	6.94	41566.7	6.94	41366.7	6.94	39633.3
		6.95	44100	6.95	46200	6.95	45466.7	6.95	37933.3	6.95	39600	6.95	40800	6.95	41666.7	6.95	41133.3
		6.96	45766.7	6.96	44333.3	6.96	44533.3	6.96	40033.3	6.96	41166.7	6.96	41066.7	6.96	41166.7	6.96	41633.3
		6.97	45866.7	6.97	44400	6.97	44166.7	6.97	40800	6.97	39100	6.97	41500	6.97	42233.3	6.97	39433.3
		6.98	44633.3	6.98	45166.7	6.98	44033.3	6.98	39800	6.98	40233.3	6.98	41800	6.98	42333.3	6.98	39166.7
		6.99	42733.3	6.99	44466.7	6.99	44400	6.99	41500	6.99	41266.7	6.99	41633.3	6.99	42033.3	6.99	39000
		7	44933.3	7	45666.7	7	44500	7	39933.3	7	40500	7	38700	7	42600	7	39533.3
		7.01	43700	7.01	45900	7.01	44333.3	7.01	39033.3	7.01	39800	7.01	42800	7.01	42366.7	7.01	37600
		7.02	45266.7	7.02	44333.3	7.02	45400	7.02	40600	7.02	38666.7	7.02	40233.3	7.02	42233.3	7.02	38766.7
		7.03	44700	7.03	46866.7	7.03	44633.3	7.03	41166.7	7.03	38933.3	7.03	39933.3	7.03	40866.7	7.03	39933.3
		7.04	44933.3	7.04	45766.7	7.04	45133.3	7.04	40166.7	7.04	40033.3	7.04	40666.7	7.04	40566.7	7.04	40300
		7.05	46366.7	7.05	45200	7.05	44900	7.05	39900	7.05	38500	7.05	40933.3	7.05	41866.7	7.05	39966.7
		7.06	45466.7	7.06	47466.7	7.06	43900	7.06	37733.3	7.06	38700	7.06	40666.7	7.06	42200	7.06	41633.3
		7.07	44966.7	7.07	44633.3	7.07	43000	7.07	41533.3	7.07	39900	7.07	39566.7	7.07	41933.3	7.07	40300
		7.08	46366.7	7.08	46366.7	7.08	45366.7	7.08	40633.3	7.08	38766.7	7.08	40600	7.08	41266.7	7.08	40800
		7.09	45500	7.09	43033.3	7.09	45833.3	7.09	40066.7	7.09	41866.7	7.09	41033.3	7.09	43033.3	7.09	41666.7
		7.1	44300	7.1	43833.3	7.1	45433.3	7.1	42066.7	7.1	39566.7	7.1	42233.3	7.1	42900	7.1	39433.3
		7.11	45833.3	7.11	43433.3	7.11	44266.7	7.11	41200	7.11	41366.7	7.11	42233.3	7.11	43500	7.11	40866.7
		7.12	45033.3	7.12	45500	7.12	46333.3	7.12	41000	7.12	41166.7	7.12	43233.3	7.12	41766.7	7.12	41566.7
		7.13	43800	7.13	46000	7.13	46700	7.13	38466.7	7.13	41033.3	7.13	42733.3	7.13	43500	7.13	40266.7
		7.14	45400	7.14	45933.3	7.14	46933.3	7.14	39600	7.14	40000	7.14	41100	7.14	39566.7	7.14	40200
		7.15	44333.3	7.15	44800	7.15	44466.7	7.15	41866.7	7.15	42133.3	7.15	41866.7	7.15	43833.3	7.15	40766.7
		7.16	44566.7	7.16	43733.3	7.16	46000	7.16	41300	7.16	40400	7.16	42800	7.16	42933.3	7.16	40900
		7.17	40266.7	7.17	44500	7.17	42366.7	7.17	39066.7	7.17	41933.3	7.17	39166.7	7.17	42300	7.17	41900
		7.18	45433.3	7.18	45866.7	7.18	44166.7	7.18	39600	7.18	39700	7.18	40766.7	7.18	44100	7.18	42533.3
		7.19	46366.7	7.19	45366.7	7.19	46800	7.19	40366.7	7.19	38833.3	7.19	40733.3	7.19	43466.7	7.19	40333.3
		7.2	43933.3	7.2	44933.3	7.2	44266.7	7.2	41533.3	7.2	41500	7.2	40800	7.2	43833.3	7.2	39500
		7.21	44333.3	7.21	44366.7	7.21	45566.7	7.21	41766.7	7.21	41733.3	7.21	41633.3	7.21	42733.3	7.21	38733.3
		7.22	45933.3	7.22	44400	7.22	43533.3	7.22	41666.7	7.22	40800	7.22	42200	7.22	42633.3	7.22	40500
		7.23	44833.3	7.23	48166.7	7.23	47466.7	7.23	40466.7	7.23	40433.3	7.23	42133.3	7.23	44166.7	7.23	41666.7
		7.24	46833.3	7.24	44266.7	7.24	43633.3	7.24	42333.3	7.24	38566.7	7.24	40566.7	7.24	43600	7.24	42500
		7.25	43533.3	7.25	43500	7.25	41333.3	7.25	43966.7	7.25	39500	7.25	43066.7	7.25	43933.3	7.25	40500
		7.26	43266.7	7.26	44033.3	7.26	46300	7.26	41233.3	7.26	42000	7.26	43533.3	7.26	42200	7.26	41800
		7.27	44900	7.27	44933.3	7.27	44833.3	7.27	41566.7	7.27	42733.3	7.27	40600	7.27	43433.3	7.27	42000
		7.28	46366.7	7.28	45266.7	7.28	44333.3	7.28	41733.3	7.28	42333.3	7.28	43600	7.28	42800	7.28	41000
		7.29	43300	7.29	46366.7	7.29	44233.3	7.29	41866.7	7.29	41000	7.29	42600	7.29	43733.3	7.29	40033.3
		7.3	42000	7.3	45800	7.3	45366.7	7.3	40833.3	7.3	43233.3	7.3	42866.7	7.3	44933.3	7.3	42200
		7.31	44633.3	7.31	46066.7	7.31	44666.7	7.31	41600	7.31	42733.3	7.31	42866.7	7.31	41666.7	7.31	41500
		7.32	44166.7	7.32	45266.7	7.32	43433.3	7.32	41966.7	7.32	41700	7.32	43500	7.32	43233.3	7.32	43233.3
		7.33	43633.3	7.33	44600	7.33	45400	7.33	42733.3	7.33	42033.3	7.33	43166.7	7.33	45400	7.33	40600
		7.34	44466.7	7.34	45933.3	7.34	44166.7	7.34	40366.7	7.34	42600	7.34	43933.3	7.34	43100	7.34	43066.7
		7.35	45033.3	7.35	44400	7.35	43633.3	7.35	39433.3	7.35	42933.3	7.35	42366.7	7.35	44466.7	7.35	41100
		7.36	45000	7.36	44033.3	7.36	45800	7.36	39300	7.36	41366.7	7.36	40700	7.36	44100	7.36	39966.7
		7.37	44466.7	7.37	43166.7	7.37	45733.3	7.37	40500	7.37	39733.3	7.37	41566.7	7.37	44366.7	7.37	42800
		7.38	45000	7.38	43466.7	7.38	43300	7.38	41233.3	7.38	41666.7	7.38	43433.3	7.38	43233.3	7.38	40633.3
		7.39	45966.7	7.39	44566.7	7.39	44466.7	7.39	40733.3	7.39	40600	7.39	42133.3	7.39	43500	7.39	41700
		7.4	44900	7.4	44366.7	7.4	46066.7	7.4	42166.7	7.4	43033.3	7.4	41600	7.4	41533.3	7.4	42000
		7.41	43900	7.41	44700	7.41	45366.7	7.41	42100	7.41	43766.7	7.41	43766.7	7.41	45900	7.41	42833.3
		7.42	44333.3	7.42	46100	7.42	45933.3	7.42	42833.3	7.42	44166.7	7.42	44733.3	7.42	43500	7.42	43033.3
		7.43	43966.7	7.43	44133.3	7.43	44300	7.43	41133.3	7.43	41600	7.43	43100	7.43	42400	7.43	41266.7
		7.44	45400	7.44	44133.3	7.44	44500	7.44	41733.3	7.44	43100	7.44	41766.7	7.44	41666.7	7.44	42766.7
		7.45	45266.7	7.45	46533.3	7.45	42966.7	7.45	40633.3	7.45	43333.3	7.45	44733.3	7.45	44233.3	7.45	41100
		7.46	44333.3	7.46	44833.3	7.46	45133.3	7.46	41933.3	7.46	41700	7.46	42766.7	7.46	42933.3	7.46	41233.3
		7.47	44133.3	7.47	44133.3	7.47	44966.7	7.47	42500	7.47	43400	7.47	44566.7	7.47	42733.3	7.47	39766.7
		7.48	46300	7.48	44266.7	7.48	43966.7	7.48	40833.3	7.48	43233.3	7.48	43100	7.48	42533.3	7.48	41533.3
		7.49	43433.3	7.49	44966.7	7.49	45566.7	7.49	41666.7	7.49	42500	7.49	44033.3	7.49	46700	7.49	41100
		7.5	44733.3	7.5	44166.7	7.5	46300	7.5	41800	7.5	43433.3	7.5	41900	7.5	46066.7	7.5	43100
		7.51	44966.7	7.51	45033.3	7.51	44933.3	7.51	41466.7	7.51	44966.7	7.51	43633.3	7.51	43700	7.51	43766.7
		7.52	42500	7.52	45533.3	7.52	44766.7	7.52	40500	7.52	43166.7	7.52	43500	7.52	44066.7	7.52	42000
		7.53	43500	7.53	43666.7	7.53	44633.3	7.53	43100	7.53	44300	7.53	44766.7	7.53	45133.3	7.53	39933.3
		7.54	43533.3	7.54	44700	7.54	44600	7.54	41733.3	7.54	46500	7.54	43333.3	7.54	47233.3	7.54	41866.7
		7.55	44966.7	7.55	44766.7	7.55	45866.7	7.55	42600	7.55	41800	7.55	44833.3	7.55	45133.3	7.55	40200
		7.56	45833.3	7.56	41233.3	7.56	45166.7	7.56	41333.3	7.56	43500	7.56	44200	7.56	47566.7	7.56	42066.7
		7.57	44600	7.57	42900	7.57	44700	7.57	39600	7.57	44133.3	7.57	43500	7.57	47366.7	7.57	42533.3
		7.58	45233.3	7.58	45933.3	7.58	47600	7.58	43166.7	7.58	44066.7	7.58	43233.3	7.58	47966.7	7.58	44566.7
		7.59	43866.7	7.59	45333.3	7.59	46933.3	7.59	41366.7	7.59	44633.3	7.59	45533.3	7.59	47566.7	7.59	43766.7
		7.6	42533.3	7.6	43900	7.6	45066.7	7.6	42933.3	7.6	45200	7.6	40833.3	7.6	45933.3	7.6	42466.7
		7.61	44966.7	7.61	44833.3	7.61	45366.7	7.61	44400	7.61	45633.3	7.61	44900	7.61	46966.7	7.61	43100
		7.62	42866.7	7.62	44133.3	7.62	44066.7	7.62	41433.3	7.62	46533.3	7.62	45733.3	7.62	49000	7.62	43766.7
		7.63	44400	7.63	43933.3	7.63	44200	7.63	42133.3	7.63	47466.7	7.63	45466.7	7.63	51300	7.63	43800
		7.64	42400	7.64	45766.7	7.64	43966.7	7.64	43633.3	7.64	46600	7.64	46633.3	7.64	51466.7	7.64	43400
		7.65	42566.7	7.65	46166.7	7.65	44733.3	7.65	43500	7.65	45666.7	7.65	45566.7	7.65	51000	7.65	44766.7
		7.66	43666.7	7.66	43733.3	7.66	45466.7	7.66	45900	7.66	47266.7	7.66	47133.3	7.66	51633.3	7.66	42333.3
		7.67	44900	7.67	45966.7	7.67	45866.7	7.67	42500	7.67	46800	7.67	46500	7.67	53266.7	7.67	44333.3
		7.68	42033.3	7.68	44466.7	7.68	46066.7	7.68	40300	7.68	49400	7.68	47966.7	7.68	59366.7	7.68	44833.3
		7.69	42500	7.69	43233.3	7.69	44733.3	7.69	42833.3	7.69	48466.7	7.69	47033.3	7.69	56400	7.69	43833.3
		7.7	44233.3	7.7	45766.7	7.7	42866.7	7.7	44933.3	7.7	49233.3	7.7	48100	7.7	58800	7.7	46066.7
		7.71	42566.7	7.71	42866.7	7.71	44900	7.71	45166.7	7.71	48633.3	7.71	50166.7	7.71	61366.7	7.71	44466.7
		7.72	47266.7	7.72	45233.3	7.72	44333.3	7.72	45366.7	7.72	49400	7.72	49700	7.72	63800	7.72	44233.3
		7.73	45800	7.73	46266.7	7.73	45266.7	7.73	45666.7	7.73	52666.7	7.73	49633.3	7.73	64833.3	7.73	47200
		7.74	44966.7	7.74	45200	7.74	46400	7.74	46066.7	7.74	54266.7	7.74	51566.7	7.74	68766.7	7.74	48066.7
		7.75	45033.3	7.75	46700	7.75	45333.3	7.75	45800	7.75	54366.7	7.75	51633.3	7.75	69100	7.75	51933.3
		7.76	44033.3	7.76	44833.3	7.76	46666.7	7.76	44700	7.76	54700	7.76	51166.7	7.76	75466.7	7.76	50800
		7.77	42233.3	7.77	42866.7	7.77	49200	7.77	47700	7.77	55966.7	7.77	54400	7.77	77800	7.77	50800
		7.78	42466.7	7.78	41666.7	7.78	46966.7	7.78	49766.7	7.78	58733.3	7.78	54066.7	7.78	81066.7	7.78	49266.7
		7.79	45000	7.79	42000	7.79	45800	7.79	47733.3	7.79	63733.3	7.79	57900	7.79	85966.7	7.79	52900
		7.8	43266.7	7.8	43600	7.8	45433.3	7.8	50200	7.8	64133.3	7.8	58533.3	7.8	89866.7	7.8	54833.3
		7.81	45200	7.81	44733.3	7.81	45466.7	7.81	47366.7	7.81	66400	7.81	60900	7.81	95933.3	7.81	56100
		7.82	45366.7	7.82	42466.7	7.82	48066.7	7.82	48933.3	7.82	69500	7.82	61400	7.82	105367	7.82	57700
		7.83	43533.3	7.83	44800	7.83	47300	7.83	49800	7.83	74166.7	7.83	64033.3	7.83	112267	7.83	59733.3
		7.84	45266.7	7.84	44733.3	7.84	48866.7	7.84	50600	7.84	76000	7.84	69833.3	7.84	126367	7.84	62333.3
		7.85	45000	7.85	44266.7	7.85	50066.7	7.85	51233.3	7.85	79600	7.85	72166.7	7.85	139667	7.85	64600
		7.86	44033.3	7.86	46166.7	7.86	48333.3	7.86	52066.7	7.86	83200	7.86	74233.3	7.86	150933	7.86	68500
		7.87	44166.7	7.87	46233.3	7.87	50133.3	7.87	54666.7	7.87	87500	7.87	80866.7	7.87	166300	7.87	71200
		7.88	41800	7.88	43666.7	7.88	50933.3	7.88	55866.7	7.88	93500	7.88	83200	7.88	186833	7.88	75866.7
		7.89	44166.7	7.89	44400	7.89	50066.7	7.89	57466.7	7.89	98400	7.89	85633.3	7.89	215167	7.89	78166.7
		7.9	45966.7	7.9	43166.7	7.9	49700	7.9	59133.3	7.9	106233	7.9	88200	7.9	245267	7.9	85933.3
		7.91	42366.7	7.91	43666.7	7.91	54400	7.91	60766.7	7.91	114067	7.91	96800	7.91	277200	7.91	87266.7
		7.92	43166.7	7.92	44766.7	7.92	55033.3	7.92	63933.3	7.92	126033	7.92	99133.3	7.92	323933	7.92	91666.7
		7.93	44600	7.93	44300	7.93	58033.3	7.93	65366.7	7.93	139033	7.93	112033	7.93	370833	7.93	103467
		7.94	44800	7.94	45733.3	7.94	57533.3	7.94	69633.3	7.94	147500	7.94	118333	7.94	418433	7.94	108500
		7.95	42900	7.95	45166.7	7.95	58166.7	7.95	72233.3	7.95	162400	7.95	129033	7.95	476000	7.95	117600
		7.96	44333.3	7.96	46600	7.96	60600	7.96	76400	7.96	181033	7.96	138800	7.96	536233	7.96	126533
		7.97	42466.7	7.97	44066.7	7.97	63133.3	7.97	82433.3	7.97	195667	7.97	155767	7.97	563300	7.97	138733
		7.98	43366.7	7.98	44300	7.98	64533.3	7.98	87933.3	7.98	216667	7.98	170567	7.98	580100	7.98	158533
		7.99	41966.7	7.99	45500	7.99	63033.3	7.99	93433.3	7.99	241967	7.99	193133	7.99	558800	7.99	174700
		8	43000	8	44966.7	8	62833.3	8	96900	8	270167	8	218433	8	523200	8	194033
		8.01	42166.7	8.01	42933.3	8.01	62166.7	8.01	107967	8.01	298733	8.01	243700	8.01	453600	8.01	226200
		8.02	43300	8.02	43233.3	8.02	59900	8.02	118067	8.02	333900	8.02	267933	8.02	388333	8.02	249500
		8.03	42033.3	8.03	43366.7	8.03	59333.3	8.03	125367	8.03	369900	8.03	302367	8.03	322367	8.03	288967
		8.04	45133.3	8.04	44766.7	8.04	59566.7	8.04	129600	8.04	410500	8.04	347233	8.04	270800	8.04	331167
		8.05	43900	8.05	45433.3	8.05	56900	8.05	142667	8.05	440867	8.05	387167	8.05	224800	8.05	378233
		8.06	41033.3	8.06	42566.7	8.06	55800	8.06	152300	8.06	476200	8.06	423600	8.06	184100	8.06	436000
		8.07	44200	8.07	43833.3	8.07	55133.3	8.07	160367	8.07	502100	8.07	450600	8.07	159133	8.07	492767
		8.08	44100	8.08	44366.7	8.08	54100	8.08	171800	8.08	501800	8.08	470033	8.08	137400	8.08	530067
		8.09	42433.3	8.09	41633.3	8.09	52400	8.09	179800	8.09	492600	8.09	492333	8.09	121000	8.09	581100
		8.1	44233.3	8.1	43933.3	8.1	50666.7	8.1	178300	8.1	459700	8.1	500333	8.1	105000	8.1	614000
		8.11	42200	8.11	44600	8.11	51066.7	8.11	177967	8.11	428300	8.11	466700	8.11	97533.3	8.11	613167
		8.12	43866.7	8.12	44133.3	8.12	49066.7	8.12	175733	8.12	384100	8.12	439267	8.12	86100	8.12	597033
		8.13	41100	8.13	43800	8.13	46300	8.13	169267	8.13	332333	8.13	388367	8.13	80166.7	8.13	530867
		8.14	43266.7	8.14	42133.3	8.14	47733.3	8.14	160967	8.14	279767	8.14	336300	8.14	73933.3	8.14	459300
		8.15	42733.3	8.15	42366.7	8.15	48866.7	8.15	154067	8.15	239567	8.15	294400	8.15	70666.7	8.15	380600
		8.16	41900	8.16	44766.7	8.16	47133.3	8.16	138767	8.16	204433	8.16	244933	8.16	68900	8.16	309100
		8.17	42000	8.17	43633.3	8.17	46966.7	8.17	128200	8.17	177800	8.17	209033	8.17	68600	8.17	254700
		8.18	42600	8.18	43533.3	8.18	47966.7	8.18	121033	8.18	148867	8.18	176767	8.18	64666.7	8.18	211700
		8.19	43733.3	8.19	42633.3	8.19	46233.3	8.19	108200	8.19	128433	8.19	148333	8.19	63700	8.19	181933
		8.2	43466.7	8.2	43466.7	8.2	45733.3	8.2	100567	8.2	118433	8.2	128433	8.2	59733.3	8.2	151900
		8.21	42133.3	8.21	41033.3	8.21	45966.7	8.21	89333.3	8.21	107333	8.21	111667	8.21	57133.3	8.21	134667
		8.22	43733.3	8.22	43866.7	8.22	45233.3	8.22	84400	8.22	93466.7	8.22	99900	8.22	57533.3	8.22	118300
		8.23	44166.7	8.23	43166.7	8.23	46400	8.23	76600	8.23	88400	8.23	89533.3	8.23	55733.3	8.23	99666.7
		8.24	43933.3	8.24	43766.7	8.24	42633.3	8.24	73233.3	8.24	83000	8.24	83833.3	8.24	55366.7	8.24	89933.3
		8.25	43966.7	8.25	43533.3	8.25	44366.7	8.25	68733.3	8.25	80066.7	8.25	78400	8.25	55366.7	8.25	81333.3
		8.26	43366.7	8.26	40566.7	8.26	45533.3	8.26	64566.7	8.26	71700	8.26	72800	8.26	55400	8.26	77500
		8.27	42900	8.27	42600	8.27	46100	8.27	61833.3	8.27	69666.7	8.27	73800	8.27	55233.3	8.27	70700
		8.28	43433.3	8.28	42800	8.28	46000	8.28	59900	8.28	70033.3	8.28	66733.3	8.28	53566.7	8.28	72200
		8.29	42100	8.29	44500	8.29	43833.3	8.29	57733.3	8.29	68666.7	8.29	65700	8.29	53100	8.29	68633.3
		8.3	43466.7	8.3	43766.7	8.3	43833.3	8.3	53600	8.3	65733.3	8.3	64766.7	8.3	55033.3	8.3	64200
		8.31	43000	8.31	43666.7	8.31	44833.3	8.31	56766.7	8.31	64466.7	8.31	64333.3	8.31	51000	8.31	63633.3
		8.32	44166.7	8.32	43600	8.32	41966.7	8.32	53200	8.32	61300	8.32	61366.7	8.32	50100	8.32	61166.7
		8.33	42866.7	8.33	43400	8.33	43833.3	8.33	48700	8.33	59833.3	8.33	57133.3	8.33	50766.7	8.33	57100
		8.34	43733.3	8.34	42000	8.34	42200	8.34	48666.7	8.34	59566.7	8.34	60433.3	8.34	49766.7	8.34	59766.7
		8.35	45133.3	8.35	41333.3	8.35	44333.3	8.35	50833.3	8.35	59033.3	8.35	58133.3	8.35	48500	8.35	56633.3
		8.36	43366.7	8.36	43400	8.36	45466.7	8.36	48766.7	8.36	54400	8.36	60133.3	8.36	49566.7	8.36	56333.3
		8.37	43033.3	8.37	45266.7	8.37	42766.7	8.37	49666.7	8.37	58766.7	8.37	56200	8.37	48500	8.37	55733.3
		8.38	42066.7	8.38	42133.3	8.38	44566.7	8.38	50400	8.38	56866.7	8.38	55566.7	8.38	50066.7	8.38	54633.3
		8.39	43733.3	8.39	42933.3	8.39	45066.7	8.39	48766.7	8.39	55466.7	8.39	54666.7	8.39	49200	8.39	54533.3
		8.4	42800	8.4	43966.7	8.4	44033.3	8.4	46966.7	8.4	55933.3	8.4	56266.7	8.4	49733.3	8.4	55033.3
		8.41	41766.7	8.41	43866.7	8.41	43800	8.41	46500	8.41	54733.3	8.41	53233.3	8.41	51733.3	8.41	54166.7
		8.42	43000	8.42	43166.7	8.42	42966.7	8.42	45966.7	8.42	54433.3	8.42	53733.3	8.42	49533.3	8.42	52933.3
		8.43	41266.7	8.43	40900	8.43	43366.7	8.43	47233.3	8.43	55333.3	8.43	54033.3	8.43	50400	8.43	50233.3
		8.44	42866.7	8.44	43166.7	8.44	42966.7	8.44	43933.3	8.44	52933.3	8.44	53400	8.44	47733.3	8.44	50366.7
		8.45	39500	8.45	42300	8.45	41500	8.45	46333.3	8.45	52333.3	8.45	53333.3	8.45	47900	8.45	50433.3
		8.46	42500	8.46	41366.7	8.46	43400	8.46	45433.3	8.46	50666.7	8.46	52266.7	8.46	50200	8.46	51433.3
		8.47	41600	8.47	44666.7	8.47	45200	8.47	45466.7	8.47	51266.7	8.47	51966.7	8.47	48900	8.47	49133.3
		8.48	42000	8.48	42066.7	8.48	42833.3	8.48	45733.3	8.48	52133.3	8.48	53133.3	8.48	49400	8.48	48800
		8.49	42500	8.49	42600	8.49	43166.7	8.49	44066.7	8.49	51400	8.49	48866.7	8.49	51066.7	8.49	49700
		8.5	42366.7	8.5	41666.7	8.5	43300	8.5	42966.7	8.5	53400	8.5	50800	8.5	47833.3	8.5	49466.7
		8.51	42433.3	8.51	44133.3	8.51	42000	8.51	45133.3	8.51	52000	8.51	50200	8.51	51666.7	8.51	49233.3
		8.52	41900	8.52	43633.3	8.52	41733.3	8.52	43400	8.52	52700	8.52	52000	8.52	53233.3	8.52	48933.3
		8.53	41533.3	8.53	42966.7	8.53	40600	8.53	44700	8.53	50200	8.53	51633.3	8.53	50733.3	8.53	50166.7
		8.54	43166.7	8.54	44733.3	8.54	43800	8.54	44333.3	8.54	50066.7	8.54	52700	8.54	52366.7	8.54	49700
		8.55	41933.3	8.55	43500	8.55	43466.7	8.55	45533.3	8.55	49800	8.55	52800	8.55	52766.7	8.55	47833.3
		8.56	40666.7	8.56	43233.3	8.56	44066.7	8.56	44633.3	8.56	50433.3	8.56	49833.3	8.56	51366.7	8.56	49466.7
		8.57	43400	8.57	42900	8.57	43233.3	8.57	44500	8.57	50666.7	8.57	50966.7	8.57	53366.7	8.57	48500
		8.58	43300	8.58	43300	8.58	43333.3	8.58	46033.3	8.58	50533.3	8.58	49666.7	8.58	55366.7	8.58	50166.7
		8.59	41600	8.59	43266.7	8.59	44200	8.59	44333.3	8.59	52166.7	8.59	53533.3	8.59	55600	8.59	48366.7
		8.6	42033.3	8.6	41800	8.6	43533.3	8.6	45800	8.6	53333.3	8.6	51800	8.6	59566.7	8.6	49466.7
		8.61	41666.7	8.61	42566.7	8.61	43100	8.61	49033.3	8.61	52600	8.61	52433.3	8.61	58333.3	8.61	49433.3
		8.62	41300	8.62	41966.7	8.62	44100	8.62	45266.7	8.62	53800	8.62	52266.7	8.62	59133.3	8.62	49333.3
		8.63	42666.7	8.63	43166.7	8.63	44100	8.63	43833.3	8.63	54300	8.63	53633.3	8.63	62333.3	8.63	50266.7
		8.64	43766.7	8.64	42766.7	8.64	43400	8.64	46466.7	8.64	52933.3	8.64	53233.3	8.64	65366.7	8.64	47600
		8.65	42566.7	8.65	43166.7	8.65	41333.3	8.65	46533.3	8.65	52966.7	8.65	54733.3	8.65	63566.7	8.65	50833.3
		8.66	42800	8.66	43000	8.66	45133.3	8.66	47333.3	8.66	54166.7	8.66	54600	8.66	66733.3	8.66	50566.7
		8.67	43233.3	8.67	41366.7	8.67	46166.7	8.67	45933.3	8.67	56133.3	8.67	54000	8.67	69333.3	8.67	52666.7
		8.68	42933.3	8.68	39733.3	8.68	44500	8.68	46166.7	8.68	58600	8.68	55866.7	8.68	76733.3	8.68	51566.7
		8.69	42500	8.69	43200	8.69	45266.7	8.69	49966.7	8.69	58366.7	8.69	55266.7	8.69	79733.3	8.69	51033.3
		8.7	42600	8.7	43066.7	8.7	47100	8.7	47300	8.7	58866.7	8.7	57866.7	8.7	87766.7	8.7	53333.3
		8.71	41200	8.71	42400	8.71	43666.7	8.71	45266.7	8.71	61300	8.71	59000	8.71	85533.3	8.71	54466.7
		8.72	42333.3	8.72	41500	8.72	43500	8.72	50166.7	8.72	65033.3	8.72	59666.7	8.72	94000	8.72	58566.7
		8.73	42900	8.73	41800	8.73	44800	8.73	48433.3	8.73	67466.7	8.73	64766.7	8.73	104800	8.73	57500
		8.74	41033.3	8.74	43466.7	8.74	45500	8.74	49366.7	8.74	68666.7	8.74	64800	8.74	113733	8.74	61133.3
		8.75	42933.3	8.75	40800	8.75	47466.7	8.75	49966.7	8.75	71066.7	8.75	65500	8.75	125667	8.75	62300
		8.76	39400	8.76	41800	8.76	47033.3	8.76	52466.7	8.76	75666.7	8.76	69566.7	8.76	140800	8.76	63133.3
		8.77	41500	8.77	43066.7	8.77	46500	8.77	52800	8.77	78133.3	8.77	70333.3	8.77	154800	8.77	67433.3
		8.78	39633.3	8.78	41300	8.78	49633.3	8.78	51633.3	8.78	81433.3	8.78	73433.3	8.78	173633	8.78	68200
		8.79	41600	8.79	42133.3	8.79	49400	8.79	54966.7	8.79	86666.7	8.79	78700	8.79	199367	8.79	67900
		8.8	39800	8.8	42200	8.8	50600	8.8	52900	8.8	91600	8.8	82233.3	8.8	224667	8.8	76566.7
		8.81	41700	8.81	42933.3	8.81	50233.3	8.81	57433.3	8.81	97833.3	8.81	85166.7	8.81	254200	8.81	80500
		8.82	42733.3	8.82	42900	8.82	49366.7	8.82	58633.3	8.82	106067	8.82	92500	8.82	275067	8.82	85100
		8.83	40000	8.83	42133.3	8.83	52866.7	8.83	58633.3	8.83	114867	8.83	99733.3	8.83	292233	8.83	89666.7
		8.84	41433.3	8.84	42466.7	8.84	50766.7	8.84	62466.7	8.84	126567	8.84	103367	8.84	295733	8.84	96233.3
		8.85	41066.7	8.85	42533.3	8.85	52333.3	8.85	67433.3	8.85	140267	8.85	113867	8.85	290867	8.85	107467
		8.86	40200	8.86	44466.7	8.86	48600	8.86	68066.7	8.86	147200	8.86	126633	8.86	285800	8.86	116100
		8.87	43000	8.87	41966.7	8.87	51000	8.87	74666.7	8.87	165467	8.87	137200	8.87	269300	8.87	132033
		8.88	41133.3	8.88	40000	8.88	52466.7	8.88	73933.3	8.88	175700	8.88	152167	8.88	261567	8.88	140333
		8.89	41433.3	8.89	41333.3	8.89	48766.7	8.89	81233.3	8.89	196000	8.89	171167	8.89	250833	8.89	157733
		8.9	42833.3	8.9	41500	8.9	52400	8.9	86400	8.9	214067	8.9	192533	8.9	246367	8.9	179433
		8.91	41533.3	8.91	43066.7	8.91	50300	8.91	89233.3	8.91	233700	8.91	206667	8.91	253167	8.91	203033
		8.92	41933.3	8.92	40000	8.92	51533.3	8.92	94600	8.92	246600	8.92	225433	8.92	260667	8.92	227933
		8.93	43266.7	8.93	38300	8.93	51133.3	8.93	101667	8.93	257367	8.93	232067	8.93	253767	8.93	250833
		8.94	42366.7	8.94	41500	8.94	53500	8.94	106633	8.94	267933	8.94	251433	8.94	242400	8.94	277100
		8.95	42100	8.95	41033.3	8.95	51733.3	8.95	107300	8.95	281200	8.95	261033	8.95	222067	8.95	295867
		8.96	43266.7	8.96	43666.7	8.96	50000	8.96	110533	8.96	277033	8.96	267200	8.96	200200	8.96	316267
		8.97	42400	8.97	42733.3	8.97	47233.3	8.97	115300	8.97	274400	8.97	266733	8.97	176400	8.97	324933
		8.98	40366.7	8.98	40566.7	8.98	48800	8.98	118267	8.98	272100	8.98	262233	8.98	152200	8.98	316700
		8.99	42200	8.99	41800	8.99	50233.3	8.99	115333	8.99	262333	8.99	252900	8.99	130733	8.99	299433
		9	39600	9	39966.7	9	49133.3	9	119433	9	258500	9	256967	9	115933	9	282067
		9.01	41366.7	9.01	39900	9.01	46166.7	9.01	115700	9.01	242167	9.01	248900	9.01	107000	9.01	276167
		9.02	40333.3	9.02	41366.7	9.02	45500	9.02	115033	9.02	237800	9.02	247867	9.02	101933	9.02	261800
		9.03	42800	9.03	40933.3	9.03	48266.7	9.03	113167	9.03	225600	9.03	241067	9.03	99766.7	9.03	259400
		9.04	42133.3	9.04	43100	9.04	45000	9.04	109200	9.04	212867	9.04	236633	9.04	98566.7	9.04	269800
		9.05	41800	9.05	41300	9.05	45033.3	9.05	107367	9.05	196400	9.05	228267	9.05	102700	9.05	265100
		9.06	40733.3	9.06	42900	9.06	43600	9.06	102533	9.06	184167	9.06	211367	9.06	105800	9.06	261733
		9.07	41766.7	9.07	42733.3	9.07	44500	9.07	98500	9.07	168967	9.07	196433	9.07	109600	9.07	251867
		9.08	40733.3	9.08	42433.3	9.08	44466.7	9.08	97566.7	9.08	158867	9.08	179733	9.08	119267	9.08	227900
		9.09	39633.3	9.09	41900	9.09	44800	9.09	90866.7	9.09	139833	9.09	162400	9.09	123833	9.09	202167
		9.1	40133.3	9.1	44033.3	9.1	46333.3	9.1	87933.3	9.1	130300	9.1	140167	9.1	129800	9.1	170333
		9.11	39433.3	9.11	41866.7	9.11	48333.3	9.11	82633.3	9.11	120433	9.11	128367	9.11	132833	9.11	147433
		9.12	41100	9.12	42333.3	9.12	47533.3	9.12	75366.7	9.12	114833	9.12	115233	9.12	134367	9.12	127133
		9.13	42300	9.13	43433.3	9.13	43900	9.13	76533.3	9.13	109200	9.13	113200	9.13	137133	9.13	117800
		9.14	41366.7	9.14	41433.3	9.14	44633.3	9.14	69233.3	9.14	107000	9.14	104133	9.14	136200	9.14	105000
		9.15	40033.3	9.15	41100	9.15	45966.7	9.15	72766.7	9.15	107800	9.15	103167	9.15	132300	9.15	104533
		9.16	40700	9.16	40333.3	9.16	44500	9.16	68500	9.16	108600	9.16	103567	9.16	125767	9.16	106400
		9.17	41700	9.17	41366.7	9.17	45066.7	9.17	68833.3	9.17	107600	9.17	104533	9.17	119567	9.17	106000
		9.18	41733.3	9.18	41100	9.18	44200	9.18	68100	9.18	111867	9.18	109667	9.18	108667	9.18	110967
		9.19	42000	9.19	42000	9.19	45766.7	9.19	66700	9.19	112667	9.19	112967	9.19	101833	9.19	111100
		9.2	42033.3	9.2	41533.3	9.2	44666.7	9.2	66233.3	9.2	111167	9.2	114867	9.2	91200	9.2	115533
		9.21	40466.7	9.21	42566.7	9.21	43633.3	9.21	62900	9.21	119767	9.21	120967	9.21	81500	9.21	125000
		9.22	39800	9.22	41733.3	9.22	42400	9.22	65033.3	9.22	116600	9.22	127433	9.22	73266.7	9.22	133567
		9.23	41466.7	9.23	40633.3	9.23	42566.7	9.23	63000	9.23	121133	9.23	128200	9.23	67000	9.23	136300
		9.24	39500	9.24	40833.3	9.24	43933.3	9.24	65666.7	9.24	120000	9.24	128667	9.24	60866.7	9.24	141533
		9.25	40733.3	9.25	43400	9.25	41900	9.25	63733.3	9.25	114600	9.25	131933	9.25	58566.7	9.25	143867
		9.26	40766.7	9.26	41000	9.26	42366.7	9.26	66133.3	9.26	109300	9.26	124633	9.26	54166.7	9.26	144200
		9.27	40633.3	9.27	40566.7	9.27	41900	9.27	66066.7	9.27	101533	9.27	121633	9.27	54266.7	9.27	139500
		9.28	39866.7	9.28	41566.7	9.28	42866.7	9.28	62166.7	9.28	94366.7	9.28	115767	9.28	52266.7	9.28	139300
		9.29	39400	9.29	40400	9.29	40566.7	9.29	61066.7	9.29	89666.7	9.29	110267	9.29	49700	9.29	129033
		9.3	39866.7	9.3	39966.7	9.3	40566.7	9.3	60300	9.3	83033.3	9.3	103633	9.3	49333.3	9.3	118767
		9.31	38666.7	9.31	40000	9.31	40733.3	9.31	57566.7	9.31	77300	9.31	94433.3	9.31	47133.3	9.31	107467
		9.32	42033.3	9.32	38700	9.32	42766.7	9.32	54600	9.32	70066.7	9.32	82066.7	9.32	45200	9.32	94866.7
		9.33	40566.7	9.33	39266.7	9.33	40833.3	9.33	56600	9.33	68433.3	9.33	75333.3	9.33	48366.7	9.33	86866.7
		9.34	41666.7	9.34	40833.3	9.34	40633.3	9.34	54233.3	9.34	63333.3	9.34	68600	9.34	46033.3	9.34	78566.7
		9.35	39733.3	9.35	38900	9.35	42000	9.35	50000	9.35	60633.3	9.35	63533.3	9.35	47066.7	9.35	71833.3
		9.36	38066.7	9.36	40033.3	9.36	40433.3	9.36	49566.7	9.36	57466.7	9.36	59300	9.36	46533.3	9.36	63233.3
		9.37	40300	9.37	39566.7	9.37	42833.3	9.37	48966.7	9.37	54500	9.37	55233.3	9.37	48266.7	9.37	62466.7
		9.38	40933.3	9.38	41800	9.38	42333.3	9.38	46033.3	9.38	54533.3	9.38	54933.3	9.38	47566.7	9.38	55266.7
		9.39	42500	9.39	39366.7	9.39	41666.7	9.39	47933.3	9.39	53600	9.39	53400	9.39	45066.7	9.39	57466.7
		9.4	40166.7	9.4	39133.3	9.4	42633.3	9.4	45766.7	9.4	52066.7	9.4	52833.3	9.4	43700	9.4	54066.7
		9.41	39533.3	9.41	37600	9.41	39733.3	9.41	46700	9.41	50400	9.41	51633.3	9.41	44166.7	9.41	51400
		9.42	39700	9.42	41600	9.42	39766.7	9.42	45166.7	9.42	48800	9.42	47733.3	9.42	42066.7	9.42	51233.3
		9.43	40300	9.43	38566.7	9.43	39833.3	9.43	43833.3	9.43	46900	9.43	49500	9.43	42200	9.43	48166.7
		9.44	41733.3	9.44	39766.7	9.44	41500	9.44	42466.7	9.44	46033.3	9.44	48000	9.44	43100	9.44	47233.3
		9.45	39900	9.45	41300	9.45	41133.3	9.45	42500	9.45	46166.7	9.45	46933.3	9.45	43433.3	9.45	45100
		9.46	40300	9.46	41433.3	9.46	39633.3	9.46	41533.3	9.46	45200	9.46	50366.7	9.46	40633.3	9.46	47633.3
		9.47	40433.3	9.47	41600	9.47	39866.7	9.47	41333.3	9.47	44133.3	9.47	45433.3	9.47	41333.3	9.47	45933.3
		9.48	41366.7	9.48	39866.7	9.48	40033.3	9.48	42900	9.48	44033.3	9.48	46700	9.48	41133.3	9.48	46700
		9.49	40400	9.49	42600	9.49	42300	9.49	41066.7	9.49	45466.7	9.49	45500	9.49	41766.7	9.49	43400
		9.5	39933.3	9.5	42866.7	9.5	40700	9.5	41366.7	9.5	44900	9.5	46033.3	9.5	41566.7	9.5	43033.3
		9.51	40466.7	9.51	39033.3	9.51	42133.3	9.51	40933.3	9.51	42600	9.51	46500	9.51	42900	9.51	43933.3
		9.52	41666.7	9.52	41033.3	9.52	40233.3	9.52	42633.3	9.52	43433.3	9.52	43666.7	9.52	43500	9.52	41200
		9.53	40133.3	9.53	40566.7	9.53	39200	9.53	40400	9.53	44833.3	9.53	45066.7	9.53	42666.7	9.53	42833.3
		9.54	39300	9.54	39733.3	9.54	40633.3	9.54	41000	9.54	44566.7	9.54	44833.3	9.54	41633.3	9.54	43466.7
		9.55	39566.7	9.55	39900	9.55	41000	9.55	40133.3	9.55	44733.3	9.55	42733.3	9.55	39533.3	9.55	42000
		9.56	40466.7	9.56	40766.7	9.56	41300	9.56	40766.7	9.56	41800	9.56	42500	9.56	37633.3	9.56	41900
		9.57	39633.3	9.57	39633.3	9.57	40633.3	9.57	39633.3	9.57	41866.7	9.57	43800	9.57	41100	9.57	41100
		9.58	39033.3	9.58	38700	9.58	39466.7	9.58	41500	9.58	39733.3	9.58	42766.7	9.58	40200	9.58	41033.3
		9.59	39866.7	9.59	41633.3	9.59	37733.3	9.59	40233.3	9.59	42333.3	9.59	42633.3	9.59	39366.7	9.59	40466.7
		9.6	41866.7	9.6	40133.3	9.6	39066.7	9.6	40233.3	9.6	41533.3	9.6	41966.7	9.6	42633.3	9.6	42233.3
		9.61	39000	9.61	41000	9.61	41700	9.61	41233.3	9.61	40366.7	9.61	42100	9.61	38700	9.61	42500
		9.62	38766.7	9.62	38966.7	9.62	39933.3	9.62	41166.7	9.62	40366.7	9.62	42833.3	9.62	39633.3	9.62	40600
		9.63	40166.7	9.63	39833.3	9.63	38433.3	9.63	38666.7	9.63	38666.7	9.63	41666.7	9.63	39300	9.63	42000
		9.64	39433.3	9.64	39200	9.64	39333.3	9.64	38766.7	9.64	42100	9.64	42733.3	9.64	43366.7	9.64	38733.3
		9.65	39500	9.65	39466.7	9.65	39066.7	9.65	39333.3	9.65	39766.7	9.65	40900	9.65	38500	9.65	39733.3
		9.66	40866.7	9.66	40366.7	9.66	40266.7	9.66	38400	9.66	41300	9.66	41600	9.66	40233.3	9.66	38933.3
		9.67	39566.7	9.67	39966.7	9.67	41266.7	9.67	39966.7	9.67	41133.3	9.67	41300	9.67	39600	9.67	39566.7
		9.68	40166.7	9.68	41000	9.68	40766.7	9.68	38166.7	9.68	43600	9.68	41800	9.68	37833.3	9.68	40000
		9.69	38866.7	9.69	39033.3	9.69	40766.7	9.69	38266.7	9.69	40766.7	9.69	40900	9.69	38466.7	9.69	38833.3
		9.7	38433.3	9.7	41700	9.7	40000	9.7	39566.7	9.7	39733.3	9.7	39200	9.7	38300	9.7	40900
		9.71	40566.7	9.71	39033.3	9.71	38966.7	9.71	39833.3	9.71	40633.3	9.71	41566.7	9.71	38066.7	9.71	41000
		9.72	40666.7	9.72	40900	9.72	41500	9.72	37033.3	9.72	40366.7	9.72	40200	9.72	39866.7	9.72	40233.3
		9.73	40400	9.73	41733.3	9.73	40933.3	9.73	37900	9.73	38933.3	9.73	40333.3	9.73	38666.7	9.73	41300
		9.74	37466.7	9.74	40000	9.74	40600	9.74	37733.3	9.74	38566.7	9.74	39100	9.74	39200	9.74	40800
		9.75	38933.3	9.75	39033.3	9.75	40800	9.75	38066.7	9.75	39400	9.75	40066.7	9.75	38533.3	9.75	39700
		9.76	39000	9.76	38933.3	9.76	41066.7	9.76	37866.7	9.76	39266.7	9.76	38866.7	9.76	39300	9.76	38533.3
		9.77	41200	9.77	40600	9.77	40333.3	9.77	38200	9.77	39566.7	9.77	39533.3	9.77	37733.3	9.77	39466.7
		9.78	39833.3	9.78	41100	9.78	39366.7	9.78	38300	9.78	39833.3	9.78	38833.3	9.78	40366.7	9.78	39133.3
		9.79	38266.7	9.79	38833.3	9.79	38633.3	9.79	36633.3	9.79	39700	9.79	39300	9.79	41066.7	9.79	39366.7
		9.8	38966.7	9.8	39800	9.8	38600	9.8	36000	9.8	37133.3	9.8	39766.7	9.8	40400	9.8	39900
		9.81	40900	9.81	38533.3	9.81	39066.7	9.81	38866.7	9.81	39033.3	9.81	39833.3	9.81	40200	9.81	39166.7
		9.82	37833.3	9.82	40066.7	9.82	39500	9.82	38100	9.82	38400	9.82	38633.3	9.82	40300	9.82	40233.3
		9.83	37433.3	9.83	39133.3	9.83	41800	9.83	36833.3	9.83	38966.7	9.83	38666.7	9.83	42133.3	9.83	39566.7
		9.84	39366.7	9.84	38266.7	9.84	39166.7	9.84	37433.3	9.84	39833.3	9.84	39933.3	9.84	40866.7	9.84	39466.7
		9.85	39333.3	9.85	38200	9.85	40033.3	9.85	37933.3	9.85	39300	9.85	41366.7	9.85	41933.3	9.85	39600
		9.86	39400	9.86	38766.7	9.86	39600	9.86	37400	9.86	37466.7	9.86	39100	9.86	41500	9.86	37900
		9.87	38200	9.87	38766.7	9.87	38566.7	9.87	36900	9.87	39166.7	9.87	39766.7	9.87	42466.7	9.87	38000
		9.88	39966.7	9.88	38966.7	9.88	39000	9.88	37166.7	9.88	39433.3	9.88	39133.3	9.88	41966.7	9.88	38333.3
		9.89	41300	9.89	37600	9.89	41466.7	9.89	36766.7	9.89	39600	9.89	39766.7	9.89	41933.3	9.89	39266.7
		9.9	41466.7	9.9	38066.7	9.9	41000	9.9	38966.7	9.9	40833.3	9.9	41133.3	9.9	42300	9.9	38533.3
		9.91	40066.7	9.91	38266.7	9.91	38966.7	9.91	37833.3	9.91	38266.7	9.91	39766.7	9.91	43266.7	9.91	40133.3
		9.92	39533.3	9.92	39200	9.92	40066.7	9.92	38300	9.92	39433.3	9.92	39933.3	9.92	41366.7	9.92	39733.3
		9.93	39533.3	9.93	39266.7	9.93	40833.3	9.93	40000	9.93	42966.7	9.93	38933.3	9.93	42100	9.93	39733.3
		9.94	39900	9.94	40333.3	9.94	40566.7	9.94	38866.7	9.94	39466.7	9.94	41466.7	9.94	39766.7	9.94	39633.3
		9.95	38933.3	9.95	38066.7	9.95	39400	9.95	36866.7	9.95	41700	9.95	40333.3	9.95	39933.3	9.95	41433.3
		9.96	39933.3	9.96	39566.7	9.96	39533.3	9.96	38000	9.96	42100	9.96	40500	9.96	37800	9.96	40666.7
		9.97	39266.7	9.97	39133.3	9.97	38533.3	9.97	38466.7	9.97	40700	9.97	44833.3	9.97	39300	9.97	40266.7
		9.98	40633.3	9.98	38400	9.98	40933.3	9.98	37866.7	9.98	40766.7	9.98	42033.3	9.98	37266.7	9.98	41133.3
		9.99	39266.7	9.99	39400	9.99	39400	9.99	37666.7	9.99	40833.3	9.99	41966.7	9.99	38533.3	9.99	42200
		10	37800	10	40133.3	10	39800	10	38500	10	40066.7	10	43700	10	36066.7	10	43066.7
		10.01	38200	10.01	39733.3	10.01	38033.3	10.01	38766.7	10.01	41600	10.01	41633.3	10.01	37033.3	10.01	43266.7
		10.02	40566.7	10.02	41333.3	10.02	37500	10.02	41200	10.02	41266.7	10.02	42800	10.02	35300	10.02	44300
		10.03	38100	10.03	39766.7	10.03	38933.3	10.03	38666.7	10.03	40500	10.03	44600	10.03	36033.3	10.03	42933.3
		10.04	38500	10.04	38600	10.04	39333.3	10.04	38933.3	10.04	40133.3	10.04	42133.3	10.04	36966.7	10.04	41300
		10.05	39733.3	10.05	37366.7	10.05	38533.3	10.05	36333.3	10.05	38266.7	10.05	41000	10.05	37733.3	10.05	42766.7
		10.06	38933.3	10.06	38033.3	10.06	38066.7	10.06	39300	10.06	39933.3	10.06	39800	10.06	36766.7	10.06	39200
		10.07	40566.7	10.07	38166.7	10.07	39200	10.07	36866.7	10.07	37333.3	10.07	39766.7	10.07	36366.7	10.07	38033.3
		10.08	37500	10.08	38066.7	10.08	38100	10.08	37133.3	10.08	38633.3	10.08	39333.3	10.08	38000	10.08	38233.3
		10.09	37766.7	10.09	40433.3	10.09	39833.3	10.09	37633.3	10.09	37733.3	10.09	39133.3	10.09	36266.7	10.09	37733.3
		10.1	38700	10.1	39200	10.1	37833.3	10.1	35900	10.1	38633.3	10.1	38000	10.1	35233.3	10.1	39733.3
		10.11	38666.7	10.11	37500	10.11	38233.3	10.11	35233.3	10.11	38233.3	10.11	40233.3	10.11	37266.7	10.11	37166.7
		10.12	38700	10.12	37800	10.12	40133.3	10.12	36766.7	10.12	37000	10.12	38833.3	10.12	35466.7	10.12	36633.3
		10.13	38200	10.13	38300	10.13	39566.7	10.13	37033.3	10.13	36433.3	10.13	36933.3	10.13	36000	10.13	37866.7
		10.14	38500	10.14	37833.3	10.14	39300	10.14	36466.7	10.14	37300	10.14	37266.7	10.14	33833.3	10.14	36400
		10.15	38300	10.15	39833.3	10.15	38866.7	10.15	36333.3	10.15	35100	10.15	35733.3	10.15	37433.3	10.15	36366.7
		10.16	38300	10.16	41300	10.16	38133.3	10.16	36700	10.16	34800	10.16	37900	10.16	36000	10.16	35533.3
		10.17	38166.7	10.17	38400	10.17	37466.7	10.17	35866.7	10.17	35533.3	10.17	37000	10.17	35900	10.17	37466.7
		10.18	38300	10.18	38466.7	10.18	39733.3	10.18	36966.7	10.18	35766.7	10.18	36100	10.18	35600	10.18	36266.7
		10.19	37900	10.19	38833.3	10.19	38833.3	10.19	35966.7	10.19	34200	10.19	35500	10.19	35133.3	10.19	36600
		10.2	37466.7	10.2	37366.7	10.2	39000	10.2	36033.3	10.2	34433.3	10.2	37200	10.2	34700	10.2	34866.7
		10.21	40500	10.21	38566.7	10.21	37900	10.21	35066.7	10.21	35866.7	10.21	35133.3	10.21	33966.7	10.21	36200
		10.22	36900	10.22	38500	10.22	37433.3	10.22	33966.7	10.22	36533.3	10.22	36466.7	10.22	35933.3	10.22	35266.7
		10.23	38466.7	10.23	38966.7	10.23	36100	10.23	36400	10.23	34600	10.23	36133.3	10.23	36966.7	10.23	36166.7
		10.24	38833.3	10.24	37300	10.24	39266.7	10.24	36266.7	10.24	33866.7	10.24	36766.7	10.24	34233.3	10.24	35433.3
		10.25	37866.7	10.25	39066.7	10.25	37933.3	10.25	34133.3	10.25	35100	10.25	35600	10.25	35600	10.25	36200
		10.26	36433.3	10.26	37300	10.26	36166.7	10.26	35700	10.26	35766.7	10.26	36766.7	10.26	36566.7	10.26	34200
		10.27	39200	10.27	35766.7	10.27	37300	10.27	34833.3	10.27	36800	10.27	35400	10.27	34033.3	10.27	34666.7
		10.28	36300	10.28	36133.3	10.28	36033.3	10.28	36533.3	10.28	34566.7	10.28	35400	10.28	34300	10.28	36000
		10.29	37633.3	10.29	37833.3	10.29	38333.3	10.29	34466.7	10.29	34100	10.29	34166.7	10.29	34833.3	10.29	34766.7
		10.3	37033.3	10.3	38600	10.3	40600	10.3	35000	10.3	35000	10.3	37200	10.3	34466.7	10.3	35700
		10.31	37466.7	10.31	37600	10.31	41866.7	10.31	35166.7	10.31	35133.3	10.31	35666.7	10.31	35300	10.31	36466.7
		10.32	38066.7	10.32	39700	10.32	37766.7	10.32	35100	10.32	35633.3	10.32	36466.7	10.32	34733.3	10.32	34633.3
		10.33	37933.3	10.33	39200	10.33	36766.7	10.33	35200	10.33	34333.3	10.33	34366.7	10.33	33966.7	10.33	35400
		10.34	39100	10.34	38166.7	10.34	38733.3	10.34	34000	10.34	35566.7	10.34	37466.7	10.34	34566.7	10.34	35233.3
		10.35	38966.7	10.35	38100	10.35	38300	10.35	34700	10.35	33433.3	10.35	37033.3	10.35	33566.7	10.35	36766.7
		10.36	39000	10.36	36166.7	10.36	38333.3	10.36	36000	10.36	34600	10.36	37233.3	10.36	34000	10.36	35600
		10.37	39500	10.37	39033.3	10.37	38900	10.37	35833.3	10.37	34600	10.37	36600	10.37	32733.3	10.37	35100
		10.38	37500	10.38	39500	10.38	38866.7	10.38	35733.3	10.38	35100	10.38	32633.3	10.38	33500	10.38	34733.3
		10.39	36766.7	10.39	37066.7	10.39	37900	10.39	36033.3	10.39	33766.7	10.39	36266.7	10.39	35300	10.39	32933.3
		10.4	37033.3	10.4	37633.3	10.4	38666.7	10.4	34266.7	10.4	32400	10.4	36433.3	10.4	36100	10.4	34100
		10.41	37066.7	10.41	38333.3	10.41	36166.7	10.41	34833.3	10.41	35100	10.41	35633.3	10.41	34733.3	10.41	34800
		10.42	37666.7	10.42	38700	10.42	37800	10.42	33400	10.42	33266.7	10.42	34333.3	10.42	33100	10.42	34266.7
		10.43	38100	10.43	39133.3	10.43	37300	10.43	34700	10.43	33233.3	10.43	35433.3	10.43	33766.7	10.43	35400
		10.44	38866.7	10.44	38466.7	10.44	36733.3	10.44	35266.7	10.44	32300	10.44	36466.7	10.44	33833.3	10.44	31700
		10.45	36766.7	10.45	39466.7	10.45	37900	10.45	34200	10.45	32400	10.45	34133.3	10.45	34266.7	10.45	35233.3
		10.46	36633.3	10.46	36833.3	10.46	37266.7	10.46	33833.3	10.46	35033.3	10.46	35266.7	10.46	33000	10.46	35533.3
		10.47	38166.7	10.47	36933.3	10.47	37400	10.47	34900	10.47	33466.7	10.47	34200	10.47	33800	10.47	35566.7
		10.48	36066.7	10.48	38566.7	10.48	37400	10.48	34233.3	10.48	32633.3	10.48	35400	10.48	34133.3	10.48	33700
		10.49	37233.3	10.49	39133.3	10.49	36100	10.49	32600	10.49	34433.3	10.49	35933.3	10.49	34300	10.49	31866.7
		10.5	36633.3	10.5	38733.3	10.5	37266.7	10.5	35500	10.5	34133.3	10.5	34166.7	10.5	35933.3	10.5	33900
		10.51	37200	10.51	38700	10.51	38066.7	10.51	34433.3	10.51	33400	10.51	34566.7	10.51	32700	10.51	33733.3
		10.52	36766.7	10.52	35733.3	10.52	38133.3	10.52	36433.3	10.52	33300	10.52	33666.7	10.52	35400	10.52	34033.3
		10.53	37500	10.53	39466.7	10.53	38300	10.53	34700	10.53	34966.7	10.53	34300	10.53	33800	10.53	35566.7
		10.54	39600	10.54	37333.3	10.54	38000	10.54	34000	10.54	34000	10.54	33066.7	10.54	34400	10.54	33300
		10.55	37933.3	10.55	38466.7	10.55	39800	10.55	34033.3	10.55	33066.7	10.55	33900	10.55	31233.3	10.55	33300
		10.56	36400	10.56	36200	10.56	38433.3	10.56	35933.3	10.56	32666.7	10.56	36033.3	10.56	33233.3	10.56	33800
		10.57	36266.7	10.57	36700	10.57	37633.3	10.57	34466.7	10.57	32633.3	10.57	35566.7	10.57	32700	10.57	34366.7
		10.58	37200	10.58	39600	10.58	36133.3	10.58	36033.3	10.58	31800	10.58	36033.3	10.58	33800	10.58	34100
		10.59	40166.7	10.59	36600	10.59	37833.3	10.59	34833.3	10.59	34600	10.59	35266.7	10.59	35266.7	10.59	33000
		10.6	38966.7	10.6	38133.3	10.6	35333.3	10.6	34866.7	10.6	32833.3	10.6	33866.7	10.6	35066.7	10.6	34300
		10.61	38400	10.61	35933.3	10.61	36033.3	10.61	34366.7	10.61	32400	10.61	35266.7	10.61	33900	10.61	32666.7
		10.62	37733.3	10.62	37066.7	10.62	36900	10.62	34866.7	10.62	32100	10.62	34900	10.62	34966.7	10.62	33066.7
		10.63	38133.3	10.63	37300	10.63	38300	10.63	32166.7	10.63	31766.7	10.63	34233.3	10.63	34266.7	10.63	34566.7
		10.64	37933.3	10.64	36066.7	10.64	37266.7	10.64	33800	10.64	33933.3	10.64	35400	10.64	32833.3	10.64	32300
		10.65	34833.3	10.65	37166.7	10.65	37866.7	10.65	33300	10.65	33300	10.65	34100	10.65	31766.7	10.65	32233.3
		10.66	36966.7	10.66	36166.7	10.66	35666.7	10.66	34966.7	10.66	33333.3	10.66	31766.7	10.66	32966.7	10.66	32666.7
		10.67	36333.3	10.67	37766.7	10.67	36500	10.67	34233.3	10.67	32633.3	10.67	34300	10.67	34866.7	10.67	33833.3
		10.68	36866.7	10.68	37300	10.68	37366.7	10.68	34900	10.68	32433.3	10.68	33333.3	10.68	34400	10.68	33933.3
		10.69	36433.3	10.69	37233.3	10.69	37466.7	10.69	32600	10.69	30966.7	10.69	34366.7	10.69	32166.7	10.69	32700
		10.7	36200	10.7	36866.7	10.7	36300	10.7	34033.3	10.7	33233.3	10.7	33766.7	10.7	32133.3	10.7	33100
		10.71	37166.7	10.71	37600	10.71	35933.3	10.71	32166.7	10.71	32433.3	10.71	34000	10.71	32933.3	10.71	35100
		10.72	39433.3	10.72	36400	10.72	38966.7	10.72	34433.3	10.72	32933.3	10.72	34100	10.72	35300	10.72	35033.3
		10.73	36100	10.73	36966.7	10.73	35666.7	10.73	35933.3	10.73	33166.7	10.73	36100	10.73	33800	10.73	32966.7
		10.74	38300	10.74	36100	10.74	35466.7	10.74	32066.7	10.74	31166.7	10.74	35000	10.74	34566.7	10.74	32700
		10.75	38466.7	10.75	36000	10.75	38533.3	10.75	33966.7	10.75	31700	10.75	33833.3	10.75	36000	10.75	30866.7
		10.76	37400	10.76	35333.3	10.76	37666.7	10.76	33800	10.76	34200	10.76	33900	10.76	36000	10.76	32233.3
		10.77	35100	10.77	35266.7	10.77	39166.7	10.77	35000	10.77	31733.3	10.77	33300	10.77	32866.7	10.77	32866.7
		10.78	34900	10.78	35900	10.78	37366.7	10.78	31766.7	10.78	34100	10.78	31666.7	10.78	31366.7	10.78	33366.7
		10.79	38666.7	10.79	37133.3	10.79	39266.7	10.79	32866.7	10.79	33800	10.79	33133.3	10.79	32633.3	10.79	31500
		10.8	37766.7	10.8	36633.3	10.8	38700	10.8	33433.3	10.8	31966.7	10.8	34800	10.8	31733.3	10.8	33333.3
		10.81	37833.3	10.81	34966.7	10.81	38400	10.81	35466.7	10.81	31433.3	10.81	33100	10.81	32533.3	10.81	32433.3
		10.82	35866.7	10.82	36700	10.82	37466.7	10.82	35000	10.82	32800	10.82	31700	10.82	31700	10.82	32066.7
		10.83	35666.7	10.83	36933.3	10.83	35933.3	10.83	33266.7	10.83	32933.3	10.83	32566.7	10.83	32600	10.83	32633.3
		10.84	36900	10.84	36700	10.84	35933.3	10.84	34033.3	10.84	32833.3	10.84	34333.3	10.84	32500	10.84	33666.7
		10.85	36300	10.85	36333.3	10.85	39266.7	10.85	33600	10.85	32600	10.85	32466.7	10.85	32966.7	10.85	32133.3
		10.86	37133.3	10.86	37000	10.86	35866.7	10.86	33000	10.86	32200	10.86	34633.3	10.86	32466.7	10.86	31700
		10.87	36300	10.87	36833.3	10.87	36866.7	10.87	33600	10.87	30433.3	10.87	33766.7	10.87	33066.7	10.87	32666.7
		10.88	36700	10.88	36866.7	10.88	37200	10.88	35133.3	10.88	33566.7	10.88	34300	10.88	32933.3	10.88	31800
		10.89	37366.7	10.89	35633.3	10.89	37933.3	10.89	33766.7	10.89	30066.7	10.89	33500	10.89	32966.7	10.89	31133.3
		10.9	37500	10.9	37666.7	10.9	36933.3	10.9	34533.3	10.9	30566.7	10.9	33566.7	10.9	32666.7	10.9	33233.3
		10.91	37033.3	10.91	35933.3	10.91	37766.7	10.91	34633.3	10.91	33033.3	10.91	34866.7	10.91	31833.3	10.91	33666.7
		10.92	37166.7	10.92	35566.7	10.92	37133.3	10.92	33300	10.92	31366.7	10.92	33833.3	10.92	30266.7	10.92	31800
		10.93	36133.3	10.93	36466.7	10.93	35666.7	10.93	33766.7	10.93	31333.3	10.93	34266.7	10.93	33066.7	10.93	32400
		10.94	35733.3	10.94	36533.3	10.94	36266.7	10.94	32533.3	10.94	31933.3	10.94	33000	10.94	32500	10.94	31333.3
		10.95	38633.3	10.95	37266.7	10.95	36700	10.95	33800	10.95	30166.7	10.95	32966.7	10.95	32300	10.95	32200
		10.96	37133.3	10.96	37066.7	10.96	38266.7	10.96	32166.7	10.96	30633.3	10.96	34766.7	10.96	32633.3	10.96	35300
		10.97	36466.7	10.97	36366.7	10.97	36733.3	10.97	33566.7	10.97	31133.3	10.97	33500	10.97	33500	10.97	32900
		10.98	37333.3	10.98	37233.3	10.98	36500	10.98	32166.7	10.98	31000	10.98	33266.7	10.98	33000	10.98	31333.3
		10.99	37466.7	10.99	36100	10.99	35866.7	10.99	32433.3	10.99	32566.7	10.99	32700	10.99	34133.3	10.99	31233.3
		11	38600	11	37333.3	11	36100	11	34966.7	11	31500	11	33333.3	11	35766.7	11	32300
		11.01	35933.3	11.01	35500	11.01	37466.7	11.01	32600	11.01	32566.7	11.01	33600	11.01	36933.3	11.01	34166.7
		11.02	36566.7	11.02	34433.3	11.02	36300	11.02	33266.7	11.02	33166.7	11.02	32933.3	11.02	36500	11.02	31400
		11.03	37466.7	11.03	36700	11.03	36833.3	11.03	33233.3	11.03	30633.3	11.03	33533.3	11.03	35700	11.03	31533.3
		11.04	37500	11.04	38400	11.04	37500	11.04	34366.7	11.04	32800	11.04	34633.3	11.04	36733.3	11.04	34533.3
		11.05	36400	11.05	35866.7	11.05	37233.3	11.05	33300	11.05	30933.3	11.05	33833.3	11.05	36166.7	11.05	31966.7
		11.06	36266.7	11.06	37833.3	11.06	37400	11.06	31966.7	11.06	31933.3	11.06	33600	11.06	37366.7	11.06	33133.3
		11.07	35866.7	11.07	37300	11.07	35400	11.07	32600	11.07	31700	11.07	35400	11.07	36000	11.07	32300
		11.08	36033.3	11.08	36733.3	11.08	33700	11.08	34000	11.08	31266.7	11.08	33500	11.08	34566.7	11.08	33366.7
		11.09	37166.7	11.09	35900	11.09	34766.7	11.09	35033.3	11.09	33266.7	11.09	34100	11.09	33133.3	11.09	32300
		11.1	36033.3	11.1	35700	11.1	36166.7	11.1	31766.7	11.1	33000	11.1	35000	11.1	32666.7	11.1	32366.7
		11.11	36933.3	11.11	38633.3	11.11	35900	11.11	33700	11.11	32566.7	11.11	35100	11.11	33500	11.11	32433.3
		11.12	37033.3	11.12	36433.3	11.12	37166.7	11.12	33933.3	11.12	32566.7	11.12	35166.7	11.12	31800	11.12	35000
		11.13	35866.7	11.13	36433.3	11.13	36433.3	11.13	32800	11.13	33666.7	11.13	35966.7	11.13	32066.7	11.13	35333.3
		11.14	36033.3	11.14	36466.7	11.14	35533.3	11.14	33400	11.14	33300	11.14	35533.3	11.14	32366.7	11.14	37033.3
		11.15	36833.3	11.15	37766.7	11.15	36566.7	11.15	35600	11.15	33833.3	11.15	35533.3	11.15	31966.7	11.15	36066.7
		11.16	36500	11.16	35266.7	11.16	36166.7	11.16	34833.3	11.16	31266.7	11.16	36266.7	11.16	34000	11.16	35000
		11.17	36033.3	11.17	37300	11.17	35400	11.17	34300	11.17	30766.7	11.17	37200	11.17	33500	11.17	37366.7
		11.18	35533.3	11.18	36733.3	11.18	35500	11.18	33133.3	11.18	32200	11.18	35466.7	11.18	31866.7	11.18	36300
		11.19	34700	11.19	36366.7	11.19	36200	11.19	33866.7	11.19	32533.3	11.19	35000	11.19	30333.3	11.19	36133.3
		11.2	36433.3	11.2	36400	11.2	34833.3	11.2	35633.3	11.2	30933.3	11.2	35033.3	11.2	30800	11.2	33566.7
		11.21	36966.7	11.21	35866.7	11.21	36800	11.21	33233.3	11.21	31966.7	11.21	34900	11.21	30700	11.21	35633.3
		11.22	35500	11.22	35033.3	11.22	35666.7	11.22	32666.7	11.22	31266.7	11.22	33800	11.22	29800	11.22	33800
		11.23	36066.7	11.23	34566.7	11.23	35266.7	11.23	33766.7	11.23	32500	11.23	33333.3	11.23	31866.7	11.23	31566.7
		11.24	37133.3	11.24	36333.3	11.24	34266.7	11.24	32866.7	11.24	30866.7	11.24	33700	11.24	31533.3	11.24	33366.7
		11.25	37133.3	11.25	38500	11.25	36966.7	11.25	32900	11.25	30066.7	11.25	33100	11.25	31766.7	11.25	32133.3
		11.26	39300	11.26	34900	11.26	35133.3	11.26	31433.3	11.26	31766.7	11.26	34600	11.26	32633.3	11.26	32433.3
		11.27	35700	11.27	35566.7	11.27	33866.7	11.27	31833.3	11.27	28233.3	11.27	31800	11.27	30066.7	11.27	31133.3
		11.28	37200	11.28	34633.3	11.28	35633.3	11.28	31933.3	11.28	28966.7	11.28	32733.3	11.28	31166.7	11.28	30833.3
		11.29	36700	11.29	37933.3	11.29	36333.3	11.29	31400	11.29	29400	11.29	31366.7	11.29	32266.7	11.29	30866.7
		11.3	34900	11.3	37200	11.3	34833.3	11.3	32900	11.3	30033.3	11.3	31566.7	11.3	33366.7	11.3	31833.3
		11.31	34966.7	11.31	35100	11.31	36033.3	11.31	33600	11.31	30366.7	11.31	31566.7	11.31	30666.7	11.31	32066.7
		11.32	33900	11.32	36366.7	11.32	37433.3	11.32	34200	11.32	30566.7	11.32	33366.7	11.32	31200	11.32	31166.7
		11.33	38000	11.33	35466.7	11.33	35400	11.33	33700	11.33	30566.7	11.33	32600	11.33	31333.3	11.33	30800
		11.34	36066.7	11.34	35633.3	11.34	36033.3	11.34	31733.3	11.34	31100	11.34	31600	11.34	31733.3	11.34	32866.7
		11.35	36366.7	11.35	35466.7	11.35	36300	11.35	31700	11.35	30166.7	11.35	31766.7	11.35	31166.7	11.35	31266.7
		11.36	37233.3	11.36	35633.3	11.36	35233.3	11.36	32233.3	11.36	28433.3	11.36	32066.7	11.36	31400	11.36	30033.3
		11.37	35600	11.37	35200	11.37	36733.3	11.37	31800	11.37	31600	11.37	32166.7	11.37	29200	11.37	29700
		11.38	34333.3	11.38	35400	11.38	37000	11.38	33366.7	11.38	31333.3	11.38	33333.3	11.38	28666.7	11.38	29866.7
		11.39	37066.7	11.39	36066.7	11.39	35400	11.39	32433.3	11.39	29600	11.39	30400	11.39	30233.3	11.39	29033.3
		11.4	38466.7	11.4	35766.7	11.4	36366.7	11.4	32700	11.4	29266.7	11.4	31133.3	11.4	30500	11.4	30500
		11.41	35933.3	11.41	36900	11.41	34700	11.41	32233.3	11.41	29966.7	11.41	32633.3	11.41	30633.3	11.41	30266.7
		11.42	35333.3	11.42	34466.7	11.42	34333.3	11.42	31600	11.42	30100	11.42	31766.7	11.42	31533.3	11.42	30366.7
		11.43	36133.3	11.43	36966.7	11.43	37233.3	11.43	32433.3	11.43	29966.7	11.43	32566.7	11.43	32033.3	11.43	30533.3
		11.44	36033.3	11.44	35433.3	11.44	34000	11.44	30833.3	11.44	30000	11.44	33600	11.44	31833.3	11.44	30366.7
		11.45	37133.3	11.45	35400	11.45	33833.3	11.45	30466.7	11.45	29500	11.45	32666.7	11.45	29433.3	11.45	31566.7
		11.46	35833.3	11.46	34366.7	11.46	35933.3	11.46	31566.7	11.46	29366.7	11.46	31700	11.46	29266.7	11.46	31566.7
		11.47	34866.7	11.47	34733.3	11.47	34300	11.47	31866.7	11.47	29166.7	11.47	31066.7	11.47	29533.3	11.47	30700
		11.48	35700	11.48	34266.7	11.48	36100	11.48	33933.3	11.48	29666.7	11.48	33100	11.48	29733.3	11.48	31600
		11.49	34533.3	11.49	35566.7	11.49	34333.3	11.49	33500	11.49	28233.3	11.49	31800	11.49	29433.3	11.49	28500
		11.5	35133.3	11.5	34666.7	11.5	33933.3	11.5	32100	11.5	28666.7	11.5	34166.7	11.5	30500	11.5	30500
		11.51	35500	11.51	35500	11.51	33800	11.51	31066.7	11.51	28233.3	11.51	30433.3	11.51	30033.3	11.51	29566.7
		11.52	35100	11.52	34133.3	11.52	35533.3	11.52	32900	11.52	29533.3	11.52	30866.7	11.52	31000	11.52	31266.7
		11.53	35066.7	11.53	35133.3	11.53	35300	11.53	30566.7	11.53	31666.7	11.53	30300	11.53	30633.3	11.53	29666.7
		11.54	34900	11.54	33800	11.54	35000	11.54	31200	11.54	29366.7	11.54	31433.3	11.54	30733.3	11.54	30500
		11.55	35300	11.55	35000	11.55	35633.3	11.55	32900	11.55	28133.3	11.55	32166.7	11.55	29366.7	11.55	31500
		11.56	35966.7	11.56	37300	11.56	35633.3	11.56	30666.7	11.56	28433.3	11.56	31633.3	11.56	28400	11.56	32600
		11.57	34333.3	11.57	35166.7	11.57	36266.7	11.57	31200	11.57	30833.3	11.57	30800	11.57	28666.7	11.57	30566.7
		11.58	36400	11.58	35266.7	11.58	33866.7	11.58	31400	11.58	29866.7	11.58	31366.7	11.58	32000	11.58	31100
		11.59	35166.7	11.59	35566.7	11.59	33900	11.59	31166.7	11.59	29433.3	11.59	29966.7	11.59	30266.7	11.59	29466.7
		11.6	35733.3	11.6	34533.3	11.6	34733.3	11.6	32833.3	11.6	28400	11.6	31400	11.6	31233.3	11.6	30700
		11.61	34600	11.61	34566.7	11.61	36200	11.61	31633.3	11.61	29366.7	11.61	31533.3	11.61	31300	11.61	29900
		11.62	34666.7	11.62	35700	11.62	33600	11.62	30700	11.62	28433.3	11.62	29566.7	11.62	29266.7	11.62	31766.7
		11.63	35433.3	11.63	35500	11.63	33900	11.63	31433.3	11.63	29866.7	11.63	30466.7	11.63	29266.7	11.63	30166.7
		11.64	36000	11.64	34400	11.64	35500	11.64	32100	11.64	28966.7	11.64	30666.7	11.64	28833.3	11.64	30366.7
		11.65	36833.3	11.65	35300	11.65	34766.7	11.65	33233.3	11.65	28400	11.65	32133.3	11.65	31066.7	11.65	30833.3
		11.66	35733.3	11.66	34600	11.66	36266.7	11.66	32033.3	11.66	29600	11.66	30900	11.66	30900	11.66	30766.7
		11.67	37500	11.67	33933.3	11.67	36166.7	11.67	32233.3	11.67	28866.7	11.67	30733.3	11.67	29800	11.67	30433.3
		11.68	35100	11.68	34733.3	11.68	35566.7	11.68	31733.3	11.68	29100	11.68	32600	11.68	31700	11.68	29833.3
		11.69	34233.3	11.69	34633.3	11.69	34266.7	11.69	31600	11.69	29233.3	11.69	32233.3	11.69	32466.7	11.69	30766.7
		11.7	34866.7	11.7	35566.7	11.7	34300	11.7	31566.7	11.7	31600	11.7	31300	11.7	29466.7	11.7	31933.3
		11.71	34600	11.71	33500	11.71	33433.3	11.71	32500	11.71	29800	11.71	31433.3	11.71	28833.3	11.71	30966.7
		11.72	34666.7	11.72	34800	11.72	33100	11.72	32066.7	11.72	30466.7	11.72	32633.3	11.72	30266.7	11.72	30666.7
		11.73	34733.3	11.73	34266.7	11.73	35900	11.73	31833.3	11.73	30666.7	11.73	31766.7	11.73	29066.7	11.73	30500
		11.74	33800	11.74	34666.7	11.74	32300	11.74	31833.3	11.74	30300	11.74	30166.7	11.74	31733.3	11.74	30166.7
		11.75	34733.3	11.75	34700	11.75	33400	11.75	32800	11.75	29600	11.75	30866.7	11.75	31000	11.75	30433.3
		11.76	36600	11.76	35533.3	11.76	32833.3	11.76	32666.7	11.76	30166.7	11.76	32266.7	11.76	29733.3	11.76	30466.7
		11.77	36500	11.77	35233.3	11.77	33700	11.77	33700	11.77	30833.3	11.77	30666.7	11.77	30900	11.77	28800
		11.78	34533.3	11.78	35266.7	11.78	35500	11.78	31733.3	11.78	30300	11.78	32500	11.78	29833.3	11.78	30700
		11.79	35466.7	11.79	35466.7	11.79	35566.7	11.79	30500	11.79	30000	11.79	30866.7	11.79	30066.7	11.79	30033.3
		11.8	36866.7	11.8	34166.7	11.8	35566.7	11.8	31266.7	11.8	28533.3	11.8	30766.7	11.8	30433.3	11.8	29200
		11.81	34800	11.81	33500	11.81	35333.3	11.81	32266.7	11.81	30166.7	11.81	31400	11.81	32066.7	11.81	31833.3
		11.82	36966.7	11.82	32300	11.82	33800	11.82	31100	11.82	29033.3	11.82	30733.3	11.82	31400	11.82	31300
		11.83	34100	11.83	36066.7	11.83	32200	11.83	31233.3	11.83	30100	11.83	30533.3	11.83	32600	11.83	31300
		11.84	34433.3	11.84	34866.7	11.84	34466.7	11.84	33233.3	11.84	30166.7	11.84	30533.3	11.84	30533.3	11.84	29800
		11.85	34333.3	11.85	35666.7	11.85	34233.3	11.85	31733.3	11.85	29966.7	11.85	33700	11.85	31533.3	11.85	31266.7
		11.86	34266.7	11.86	36200	11.86	34900	11.86	32666.7	11.86	29533.3	11.86	31100	11.86	32400	11.86	29800
		11.87	34466.7	11.87	36066.7	11.87	33733.3	11.87	35500	11.87	29000	11.87	30166.7	11.87	33433.3	11.87	30900
		11.88	35466.7	11.88	34366.7	11.88	33900	11.88	32500	11.88	30000	11.88	30800	11.88	31700	11.88	29300
		11.89	33366.7	11.89	35133.3	11.89	35500	11.89	31400	11.89	32500	11.89	31933.3	11.89	34466.7	11.89	29233.3
		11.9	36000	11.9	34666.7	11.9	34666.7	11.9	32566.7	11.9	30633.3	11.9	32200	11.9	33966.7	11.9	30133.3
		11.91	36600	11.91	35066.7	11.91	35733.3	11.91	32300	11.91	30266.7	11.91	31600	11.91	34266.7	11.91	30033.3
		11.92	34700	11.92	35433.3	11.92	33566.7	11.92	31600	11.92	30633.3	11.92	31233.3	11.92	35033.3	11.92	30066.7
		11.93	33966.7	11.93	33166.7	11.93	33900	11.93	32433.3	11.93	30500	11.93	32166.7	11.93	34666.7	11.93	30533.3
		11.94	36766.7	11.94	32733.3	11.94	34900	11.94	32666.7	11.94	31366.7	11.94	32866.7	11.94	34000	11.94	32000
		11.95	35300	11.95	34000	11.95	33066.7	11.95	32166.7	11.95	31633.3	11.95	32033.3	11.95	34966.7	11.95	31400
		11.96	33033.3	11.96	34466.7	11.96	33900	11.96	32566.7	11.96	30566.7	11.96	32400	11.96	32466.7	11.96	31566.7
		11.97	35233.3	11.97	33100	11.97	34400	11.97	30766.7	11.97	30500	11.97	30566.7	11.97	32933.3	11.97	31133.3
		11.98	33533.3	11.98	35166.7	11.98	33333.3	11.98	31833.3	11.98	32033.3	11.98	33666.7	11.98	33766.7	11.98	32066.7
		11.99	35900	11.99	35466.7	11.99	34900	11.99	32100	11.99	31166.7	11.99	33000	11.99	32600	11.99	32233.3
		12	34833.3	12	34700	12	33866.7	12	32466.7	12	31533.3	12	37133.3	12	32166.7	12	33600
		12.01	35166.7	12.01	34200	12.01	33900	12.01	30800	12.01	32466.7	12.01	33033.3	12.01	32666.7	12.01	32900
		12.02	35133.3	12.02	34433.3	12.02	35033.3	12.02	31500	12.02	33666.7	12.02	32500	12.02	30866.7	12.02	33966.7
		12.03	35133.3	12.03	33566.7	12.03	35033.3	12.03	31366.7	12.03	31833.3	12.03	34966.7	12.03	30266.7	12.03	32400
		12.04	34300	12.04	33733.3	12.04	33800	12.04	32200	12.04	34233.3	12.04	33966.7	12.04	30766.7	12.04	33400
		12.05	33000	12.05	34966.7	12.05	33400	12.05	29800	12.05	32700	12.05	35900	12.05	30500	12.05	33866.7
		12.06	36066.7	12.06	35200	12.06	34600	12.06	31300	12.06	33066.7	12.06	34633.3	12.06	31533.3	12.06	35500
		12.07	34200	12.07	35433.3	12.07	34833.3	12.07	31366.7	12.07	33700	12.07	33866.7	12.07	30166.7	12.07	32900
		12.08	34200	12.08	34966.7	12.08	34366.7	12.08	32866.7	12.08	31833.3	12.08	35533.3	12.08	29700	12.08	34300
		12.09	33333.3	12.09	34333.3	12.09	33466.7	12.09	31866.7	12.09	34300	12.09	36733.3	12.09	30000	12.09	32833.3
		12.1	33366.7	12.1	32566.7	12.1	33533.3	12.1	33166.7	12.1	30300	12.1	34333.3	12.1	28666.7	12.1	32833.3
		12.11	33566.7	12.11	35566.7	12.11	32533.3	12.11	30566.7	12.11	30633.3	12.11	32633.3	12.11	29933.3	12.11	33566.7
		12.12	34900	12.12	32733.3	12.12	32900	12.12	31366.7	12.12	31166.7	12.12	33166.7	12.12	28533.3	12.12	32200
		12.13	33133.3	12.13	34400	12.13	35766.7	12.13	32466.7	12.13	30633.3	12.13	31600	12.13	29400	12.13	32666.7
		12.14	34300	12.14	35633.3	12.14	34400	12.14	33300	12.14	33133.3	12.14	33033.3	12.14	27933.3	12.14	33166.7
		12.15	33833.3	12.15	33066.7	12.15	32366.7	12.15	33100	12.15	30833.3	12.15	32100	12.15	28100	12.15	32966.7
		12.16	35100	12.16	34166.7	12.16	32600	12.16	30466.7	12.16	30133.3	12.16	31733.3	12.16	28700	12.16	32000
		12.17	35166.7	12.17	32200	12.17	34600	12.17	30833.3	12.17	30500	12.17	32100	12.17	29266.7	12.17	31000
		12.18	34366.7	12.18	32933.3	12.18	35133.3	12.18	33866.7	12.18	30833.3	12.18	30533.3	12.18	28066.7	12.18	31133.3
		12.19	34833.3	12.19	34433.3	12.19	33233.3	12.19	30866.7	12.19	29033.3	12.19	31266.7	12.19	28433.3	12.19	31166.7
		12.2	34433.3	12.2	35700	12.2	31933.3	12.2	31000	12.2	29266.7	12.2	29700	12.2	27833.3	12.2	31133.3
		12.21	34000	12.21	33933.3	12.21	32600	12.21	29666.7	12.21	29033.3	12.21	31633.3	12.21	27833.3	12.21	29866.7
		12.22	35333.3	12.22	33266.7	12.22	33366.7	12.22	30700	12.22	29066.7	12.22	30533.3	12.22	27433.3	12.22	29633.3
		12.23	33900	12.23	34566.7	12.23	34166.7	12.23	31600	12.23	27366.7	12.23	31300	12.23	26666.7	12.23	28266.7
		12.24	34433.3	12.24	36300	12.24	34266.7	12.24	31700	12.24	28633.3	12.24	30266.7	12.24	27333.3	12.24	29500
		12.25	36200	12.25	34166.7	12.25	34400	12.25	30866.7	12.25	27633.3	12.25	31300	12.25	29833.3	12.25	29266.7
		12.26	35866.7	12.26	33666.7	12.26	35266.7	12.26	31000	12.26	29633.3	12.26	29633.3	12.26	29433.3	12.26	30333.3
		12.27	35933.3	12.27	35500	12.27	34233.3	12.27	29433.3	12.27	28933.3	12.27	30466.7	12.27	29900	12.27	29633.3
		12.28	33000	12.28	34333.3	12.28	34300	12.28	30800	12.28	27033.3	12.28	30933.3	12.28	28700	12.28	28633.3
		12.29	33366.7	12.29	34166.7	12.29	34533.3	12.29	31633.3	12.29	28200	12.29	29800	12.29	28233.3	12.29	30100
		12.3	33366.7	12.3	34133.3	12.3	35400	12.3	30133.3	12.3	28766.7	12.3	31700	12.3	28300	12.3	29533.3
		12.31	33133.3	12.31	32500	12.31	32666.7	12.31	30133.3	12.31	30566.7	12.31	30866.7	12.31	27766.7	12.31	27700
		12.32	33133.3	12.32	32600	12.32	32200	12.32	31066.7	12.32	30100	12.32	28800	12.32	28200	12.32	28166.7
		12.33	34266.7	12.33	33033.3	12.33	31700	12.33	30666.7	12.33	27733.3	12.33	29433.3	12.33	27300	12.33	28133.3
		12.34	33166.7	12.34	33400	12.34	35233.3	12.34	29400	12.34	30066.7	12.34	30100	12.34	27500	12.34	29633.3
		12.35	34166.7	12.35	33566.7	12.35	34100	12.35	29233.3	12.35	29400	12.35	28766.7	12.35	28966.7	12.35	30300
		12.36	33600	12.36	33966.7	12.36	32533.3	12.36	30366.7	12.36	28600	12.36	29200	12.36	28633.3	12.36	28366.7
		12.37	33533.3	12.37	34000	12.37	34700	12.37	30833.3	12.37	29366.7	12.37	27400	12.37	27966.7	12.37	28166.7
		12.38	32733.3	12.38	33966.7	12.38	33166.7	12.38	30466.7	12.38	28800	12.38	28966.7	12.38	29000	12.38	27433.3
		12.39	33100	12.39	32533.3	12.39	32800	12.39	31800	12.39	29666.7	12.39	30300	12.39	29833.3	12.39	27566.7
		12.4	34433.3	12.4	31666.7	12.4	31733.3	12.4	29800	12.4	28000	12.4	29400	12.4	30100	12.4	29066.7
		12.41	33833.3	12.41	33766.7	12.41	33600	12.41	31766.7	12.41	26966.7	12.41	29866.7	12.41	28400	12.41	30500
		12.42	33666.7	12.42	31966.7	12.42	32466.7	12.42	31933.3	12.42	27933.3	12.42	29900	12.42	29100	12.42	29800
		12.43	33900	12.43	34666.7	12.43	33566.7	12.43	32233.3	12.43	28333.3	12.43	27000	12.43	29033.3	12.43	28266.7
		12.44	32966.7	12.44	35000	12.44	32966.7	12.44	31233.3	12.44	28066.7	12.44	29133.3	12.44	27033.3	12.44	28533.3
		12.45	33366.7	12.45	33766.7	12.45	31700	12.45	31566.7	12.45	27500	12.45	30100	12.45	27866.7	12.45	29233.3
		12.46	32233.3	12.46	32733.3	12.46	33666.7	12.46	32133.3	12.46	27500	12.46	29233.3	12.46	29666.7	12.46	30566.7
		12.47	35866.7	12.47	33400	12.47	32633.3	12.47	30500	12.47	27200	12.47	29000	12.47	29666.7	12.47	29400
		12.48	32633.3	12.48	33600	12.48	32000	12.48	31100	12.48	26633.3	12.48	29600	12.48	29533.3	12.48	29800
		12.49	33500	12.49	33766.7	12.49	32433.3	12.49	30333.3	12.49	26933.3	12.49	29133.3	12.49	28333.3	12.49	28266.7
		12.5	34900	12.5	34866.7	12.5	33433.3	12.5	29866.7	12.5	26766.7	12.5	30833.3	12.5	28333.3	12.5	28200
		12.51	32866.7	12.51	31866.7	12.51	33100	12.51	30766.7	12.51	29933.3	12.51	30366.7	12.51	29566.7	12.51	28366.7
		12.52	35033.3	12.52	34400	12.52	32933.3	12.52	30533.3	12.52	28566.7	12.52	29233.3	12.52	30100	12.52	28066.7
		12.53	32233.3	12.53	33566.7	12.53	33166.7	12.53	30833.3	12.53	27233.3	12.53	30733.3	12.53	29600	12.53	28000
		12.54	34666.7	12.54	32700	12.54	31300	12.54	30833.3	12.54	27733.3	12.54	30000	12.54	32266.7	12.54	28800
		12.55	33000	12.55	33433.3	12.55	33466.7	12.55	28000	12.55	29433.3	12.55	29366.7	12.55	29866.7	12.55	28200
		12.56	32400	12.56	34800	12.56	33566.7	12.56	31200	12.56	27300	12.56	28400	12.56	31833.3	12.56	28766.7
		12.57	34200	12.57	33233.3	12.57	33766.7	12.57	30266.7	12.57	27566.7	12.57	29666.7	12.57	29833.3	12.57	29633.3
		12.58	34300	12.58	34166.7	12.58	33566.7	12.58	29600	12.58	27000	12.58	27633.3	12.58	30300	12.58	28400
		12.59	35400	12.59	33466.7	12.59	33100	12.59	29833.3	12.59	27566.7	12.59	30366.7	12.59	30433.3	12.59	29800
		12.6	34766.7	12.6	31400	12.6	34833.3	12.6	29933.3	12.6	27000	12.6	30333.3	12.6	28000	12.6	28800
		12.61	34100	12.61	35233.3	12.61	34433.3	12.61	29800	12.61	26966.7	12.61	27666.7	12.61	27800	12.61	28566.7
		12.62	35133.3	12.62	33500	12.62	33366.7	12.62	30733.3	12.62	28333.3	12.62	30433.3	12.62	27733.3	12.62	29800
		12.63	34466.7	12.63	33366.7	12.63	32200	12.63	32000	12.63	28233.3	12.63	31400	12.63	27333.3	12.63	27633.3
		12.64	33933.3	12.64	33366.7	12.64	34633.3	12.64	30933.3	12.64	27900	12.64	30566.7	12.64	28000	12.64	30133.3
		12.65	34266.7	12.65	32933.3	12.65	33500	12.65	31533.3	12.65	30166.7	12.65	31233.3	12.65	27100	12.65	30800
		12.66	33400	12.66	33566.7	12.66	31933.3	12.66	31766.7	12.66	29900	12.66	30733.3	12.66	28533.3	12.66	31566.7
		12.67	34766.7	12.67	32366.7	12.67	33066.7	12.67	29700	12.67	29100	12.67	31800	12.67	27466.7	12.67	31533.3
		12.68	34700	12.68	31566.7	12.68	33033.3	12.68	30733.3	12.68	29900	12.68	30900	12.68	26133.3	12.68	29200
		12.69	34566.7	12.69	33400	12.69	33800	12.69	32466.7	12.69	29233.3	12.69	30133.3	12.69	27000	12.69	28233.3
		12.7	31766.7	12.7	31066.7	12.7	31166.7	12.7	30766.7	12.7	30033.3	12.7	31833.3	12.7	27666.7	12.7	31433.3
		12.71	33000	12.71	33866.7	12.71	33600	12.71	30166.7	12.71	28266.7	12.71	30033.3	12.71	26933.3	12.71	30033.3
		12.72	31266.7	12.72	32666.7	12.72	32366.7	12.72	29066.7	12.72	27966.7	12.72	30066.7	12.72	28500	12.72	30700
		12.73	34166.7	12.73	31366.7	12.73	31700	12.73	30400	12.73	29533.3	12.73	29200	12.73	26866.7	12.73	29666.7
		12.74	33233.3	12.74	32400	12.74	33300	12.74	29200	12.74	28166.7	12.74	30033.3	12.74	28166.7	12.74	28533.3
		12.75	34533.3	12.75	35166.7	12.75	32700	12.75	32000	12.75	27633.3	12.75	27766.7	12.75	27000	12.75	29500
		12.76	34133.3	12.76	31733.3	12.76	33466.7	12.76	31233.3	12.76	29366.7	12.76	29600	12.76	28333.3	12.76	29300
		12.77	34000	12.77	32500	12.77	33266.7	12.77	30966.7	12.77	28333.3	12.77	26200	12.77	26900	12.77	27833.3
		12.78	33133.3	12.78	33600	12.78	33333.3	12.78	29200	12.78	26333.3	12.78	29433.3	12.78	26900	12.78	28433.3
		12.79	31833.3	12.79	32733.3	12.79	31966.7	12.79	30500	12.79	27200	12.79	29300	12.79	26433.3	12.79	28300
		12.8	30966.7	12.8	32733.3	12.8	32900	12.8	28233.3	12.8	27033.3	12.8	27333.3	12.8	27666.7	12.8	30233.3
		12.81	33100	12.81	33500	12.81	33933.3	12.81	28500	12.81	26066.7	12.81	28000	12.81	27100	12.81	27800
		12.82	33466.7	12.82	30800	12.82	32966.7	12.82	29866.7	12.82	25200	12.82	30433.3	12.82	29933.3	12.82	27400
		12.83	34833.3	12.83	32066.7	12.83	32000	12.83	28166.7	12.83	27900	12.83	30666.7	12.83	27500	12.83	29366.7
		12.84	34033.3	12.84	33533.3	12.84	33966.7	12.84	28200	12.84	28833.3	12.84	28300	12.84	26633.3	12.84	27366.7
		12.85	32933.3	12.85	31400	12.85	32500	12.85	29866.7	12.85	29900	12.85	29066.7	12.85	27700	12.85	27533.3
		12.86	32033.3	12.86	33833.3	12.86	32066.7	12.86	29500	12.86	27033.3	12.86	28200	12.86	26933.3	12.86	29366.7
		12.87	32466.7	12.87	33733.3	12.87	33000	12.87	29233.3	12.87	26400	12.87	27500	12.87	25733.3	12.87	29233.3
		12.88	34200	12.88	32966.7	12.88	31600	12.88	29500	12.88	27133.3	12.88	28833.3	12.88	26600	12.88	26766.7
		12.89	31933.3	12.89	30933.3	12.89	33066.7	12.89	29100	12.89	27433.3	12.89	28766.7	12.89	26533.3	12.89	28066.7
		12.9	34300	12.9	31766.7	12.9	32800	12.9	28933.3	12.9	27466.7	12.9	27300	12.9	26966.7	12.9	28333.3
		12.91	33066.7	12.91	32566.7	12.91	31100	12.91	29600	12.91	24833.3	12.91	28966.7	12.91	26333.3	12.91	27900
		12.92	33533.3	12.92	31933.3	12.92	30266.7	12.92	28933.3	12.92	28666.7	12.92	30400	12.92	26900	12.92	27500
		12.93	32433.3	12.93	33266.7	12.93	32833.3	12.93	31766.7	12.93	26200	12.93	30066.7	12.93	27433.3	12.93	27300
		12.94	33766.7	12.94	32733.3	12.94	32300	12.94	30866.7	12.94	26833.3	12.94	29300	12.94	28433.3	12.94	26366.7
		12.95	32500	12.95	33433.3	12.95	33566.7	12.95	29100	12.95	28166.7	12.95	26666.7	12.95	29400	12.95	27866.7
		12.96	33400	12.96	33066.7	12.96	32933.3	12.96	28200	12.96	26766.7	12.96	27900	12.96	27200	12.96	27500
		12.97	32166.7	12.97	30966.7	12.97	30966.7	12.97	29633.3	12.97	27666.7	12.97	29700	12.97	29266.7	12.97	27966.7
		12.98	32100	12.98	32100	12.98	30900	12.98	30933.3	12.98	27633.3	12.98	28966.7	12.98	28533.3	12.98	28166.7
		12.99	34733.3	12.99	33133.3	12.99	32266.7	12.99	28166.7	12.99	26866.7	12.99	28666.7	12.99	28566.7	12.99	27633.3
		13	32833.3	13	32566.7	13	31100	13	29200	13	28233.3	13	30666.7	13	27900	13	28533.3
		13.01	34233.3	13.01	32100	13.01	31200	13.01	30566.7	13.01	27133.3	13.01	29400	13.01	27266.7	13.01	28400
		13.02	33233.3	13.02	32833.3	13.02	30866.7	13.02	29133.3	13.02	27633.3	13.02	29433.3	13.02	26833.3	13.02	26933.3
		13.03	34133.3	13.03	33166.7	13.03	30800	13.03	30133.3	13.03	27966.7	13.03	28533.3	13.03	27366.7	13.03	28100
		13.04	33733.3	13.04	32933.3	13.04	32466.7	13.04	28066.7	13.04	26533.3	13.04	29633.3	13.04	27133.3	13.04	28000
		13.05	32833.3	13.05	32266.7	13.05	33133.3	13.05	29100	13.05	27266.7	13.05	29400	13.05	28200	13.05	28700
		13.06	34733.3	13.06	33066.7	13.06	32966.7	13.06	29400	13.06	25600	13.06	28100	13.06	28400	13.06	26333.3
		13.07	32266.7	13.07	32833.3	13.07	30700	13.07	28733.3	13.07	27033.3	13.07	28800	13.07	27700	13.07	27566.7
		13.08	33133.3	13.08	33933.3	13.08	34000	13.08	28333.3	13.08	27066.7	13.08	27933.3	13.08	30300	13.08	29033.3
		13.09	31533.3	13.09	34633.3	13.09	31800	13.09	29933.3	13.09	27266.7	13.09	28266.7	13.09	28233.3	13.09	27966.7
		13.1	35000	13.1	32566.7	13.1	32100	13.1	29200	13.1	28833.3	13.1	28400	13.1	29500	13.1	28633.3
		13.11	32900	13.11	33233.3	13.11	33366.7	13.11	29266.7	13.11	28733.3	13.11	28733.3	13.11	31366.7	13.11	28933.3
		13.12	31066.7	13.12	31566.7	13.12	30700	13.12	31633.3	13.12	29000	13.12	29300	13.12	29600	13.12	29100
		13.13	32500	13.13	32233.3	13.13	29800	13.13	32066.7	13.13	27133.3	13.13	28833.3	13.13	30933.3	13.13	29033.3
		13.14	32600	13.14	31933.3	13.14	33833.3	13.14	30766.7	13.14	28300	13.14	29300	13.14	32833.3	13.14	29366.7
		13.15	32433.3	13.15	32433.3	13.15	32366.7	13.15	31000	13.15	28433.3	13.15	30466.7	13.15	32266.7	13.15	28800
		13.16	32666.7	13.16	30700	13.16	31333.3	13.16	30300	13.16	31633.3	13.16	31166.7	13.16	34466.7	13.16	28100
		13.17	33400	13.17	32100	13.17	32266.7	13.17	30933.3	13.17	28600	13.17	31000	13.17	35666.7	13.17	29400
		13.18	32433.3	13.18	31266.7	13.18	29266.7	13.18	30466.7	13.18	30333.3	13.18	30800	13.18	38266.7	13.18	28700
		13.19	32200	13.19	31766.7	13.19	31600	13.19	29733.3	13.19	29700	13.19	32266.7	13.19	40066.7	13.19	31000
		13.2	33933.3	13.2	33166.7	13.2	31066.7	13.2	30800	13.2	30533.3	13.2	30433.3	13.2	42500	13.2	29366.7
		13.21	33133.3	13.21	32700	13.21	34366.7	13.21	31300	13.21	32033.3	13.21	32833.3	13.21	46733.3	13.21	30266.7
		13.22	32066.7	13.22	32200	13.22	35200	13.22	29966.7	13.22	29700	13.22	31633.3	13.22	53200	13.22	28533.3
		13.23	33033.3	13.23	31933.3	13.23	33533.3	13.23	32633.3	13.23	32666.7	13.23	32000	13.23	57700	13.23	30400
		13.24	31433.3	13.24	32600	13.24	32866.7	13.24	31733.3	13.24	34133.3	13.24	33366.7	13.24	61633.3	13.24	32500
		13.25	31666.7	13.25	32400	13.25	33366.7	13.25	31233.3	13.25	36600	13.25	35100	13.25	66900	13.25	34100
		13.26	31400	13.26	33366.7	13.26	33466.7	13.26	30900	13.26	38233.3	13.26	35633.3	13.26	72266.7	13.26	32400
		13.27	34600	13.27	32500	13.27	33600	13.27	31200	13.27	37666.7	13.27	35566.7	13.27	73266.7	13.27	33400
		13.28	34466.7	13.28	33000	13.28	31166.7	13.28	32100	13.28	38900	13.28	38566.7	13.28	74466.7	13.28	36900
		13.29	32833.3	13.29	32600	13.29	33700	13.29	33366.7	13.29	42900	13.29	41733.3	13.29	70566.7	13.29	37266.7
		13.3	33833.3	13.3	32600	13.3	32000	13.3	32733.3	13.3	44166.7	13.3	42333.3	13.3	64300	13.3	40566.7
		13.31	33233.3	13.31	32566.7	13.31	32666.7	13.31	34233.3	13.31	45266.7	13.31	44833.3	13.31	58266.7	13.31	41733.3
		13.32	31766.7	13.32	31633.3	13.32	32366.7	13.32	35500	13.32	49100	13.32	50066.7	13.32	49000	13.32	44366.7
		13.33	34633.3	13.33	32600	13.33	31500	13.33	35833.3	13.33	50566.7	13.33	53366.7	13.33	44400	13.33	49000
		13.34	33966.7	13.34	32033.3	13.34	31800	13.34	36933.3	13.34	56133.3	13.34	53366.7	13.34	39466.7	13.34	52533.3
		13.35	31600	13.35	32566.7	13.35	32566.7	13.35	38700	13.35	58033.3	13.35	63000	13.35	36100	13.35	58466.7
		13.36	33433.3	13.36	32466.7	13.36	31100	13.36	39100	13.36	59033.3	13.36	65500	13.36	33600	13.36	64166.7
		13.37	32066.7	13.37	32833.3	13.37	32033.3	13.37	38700	13.37	61533.3	13.37	65366.7	13.37	30066.7	13.37	69266.7
		13.38	33766.7	13.38	31666.7	13.38	31333.3	13.38	39266.7	13.38	61266.7	13.38	66200	13.38	29266.7	13.38	74300
		13.39	33233.3	13.39	32366.7	13.39	33233.3	13.39	38200	13.39	57166.7	13.39	65033.3	13.39	29100	13.39	79566.7
		13.4	31533.3	13.4	35033.3	13.4	32033.3	13.4	37366.7	13.4	54200	13.4	65666.7	13.4	29300	13.4	81300
		13.41	31866.7	13.41	31933.3	13.41	31800	13.41	39100	13.41	52133.3	13.41	60766.7	13.41	29500	13.41	76966.7
		13.42	33000	13.42	32400	13.42	33433.3	13.42	37233.3	13.42	47033.3	13.42	57766.7	13.42	28233.3	13.42	72200
		13.43	31566.7	13.43	32133.3	13.43	30366.7	13.43	38166.7	13.43	41633.3	13.43	53833.3	13.43	27466.7	13.43	62766.7
		13.44	33833.3	13.44	32666.7	13.44	32200	13.44	36933.3	13.44	40266.7	13.44	46533.3	13.44	27500	13.44	56166.7
		13.45	32066.7	13.45	33000	13.45	33600	13.45	36833.3	13.45	36600	13.45	46966.7	13.45	28100	13.45	51800
		13.46	32733.3	13.46	31933.3	13.46	30333.3	13.46	35633.3	13.46	36100	13.46	40700	13.46	28000	13.46	43600
		13.47	30833.3	13.47	31300	13.47	33100	13.47	35266.7	13.47	33100	13.47	37600	13.47	27266.7	13.47	37933.3
		13.48	31333.3	13.48	31100	13.48	31833.3	13.48	32833.3	13.48	31866.7	13.48	35166.7	13.48	27333.3	13.48	34300
		13.49	30833.3	13.49	32533.3	13.49	33300	13.49	33866.7	13.49	31733.3	13.49	32800	13.49	28733.3	13.49	33233.3
		13.5	32566.7	13.5	32400	13.5	31833.3	13.5	32700	13.5	32000	13.5	31233.3	13.5	28633.3	13.5	32833.3
		13.51	32233.3	13.51	32200	13.51	31800	13.51	32933.3	13.51	30766.7	13.51	32033.3	13.51	26700	13.51	32666.7
		13.52	31200	13.52	33800	13.52	30866.7	13.52	31166.7	13.52	30366.7	13.52	30566.7	13.52	27266.7	13.52	30700
		13.53	32833.3	13.53	31833.3	13.53	31933.3	13.53	31700	13.53	28966.7	13.53	31133.3	13.53	28300	13.53	30133.3
		13.54	33066.7	13.54	31700	13.54	31500	13.54	30900	13.54	27900	13.54	29400	13.54	28733.3	13.54	29433.3
		13.55	31100	13.55	31700	13.55	31866.7	13.55	31233.3	13.55	28766.7	13.55	27966.7	13.55	27066.7	13.55	27866.7
		13.56	32300	13.56	32566.7	13.56	30766.7	13.56	29600	13.56	26933.3	13.56	28300	13.56	27766.7	13.56	28133.3
		13.57	30966.7	13.57	33066.7	13.57	32366.7	13.57	29166.7	13.57	29433.3	13.57	30666.7	13.57	27400	13.57	28933.3
		13.58	35100	13.58	32866.7	13.58	31800	13.58	31433.3	13.58	30000	13.58	29566.7	13.58	26200	13.58	29933.3
		13.59	33000	13.59	31600	13.59	31066.7	13.59	30566.7	13.59	27233.3	13.59	31266.7	13.59	26900	13.59	28600
		13.6	32533.3	13.6	30400	13.6	34000	13.6	29266.7	13.6	27466.7	13.6	30066.7	13.6	26566.7	13.6	28333.3
		13.61	33000	13.61	29200	13.61	31400	13.61	30233.3	13.61	26366.7	13.61	30400	13.61	27400	13.61	28100
		13.62	32666.7	13.62	30733.3	13.62	31833.3	13.62	31000	13.62	29266.7	13.62	30033.3	13.62	27566.7	13.62	28933.3
		13.63	32800	13.63	33333.3	13.63	31666.7	13.63	28700	13.63	27666.7	13.63	29600	13.63	29100	13.63	26433.3
		13.64	33900	13.64	32000	13.64	31166.7	13.64	31966.7	13.64	28166.7	13.64	28500	13.64	26933.3	13.64	28133.3
		13.65	35333.3	13.65	32400	13.65	30433.3	13.65	29966.7	13.65	27433.3	13.65	28933.3	13.65	26933.3	13.65	28300
		13.66	32800	13.66	33400	13.66	31366.7	13.66	29433.3	13.66	27900	13.66	29600	13.66	28000	13.66	27766.7
		13.67	32633.3	13.67	33800	13.67	32133.3	13.67	30766.7	13.67	27033.3	13.67	28600	13.67	27400	13.67	26900
		13.68	32533.3	13.68	32400	13.68	32700	13.68	31766.7	13.68	27266.7	13.68	30700	13.68	26100	13.68	28566.7
		13.69	34166.7	13.69	31666.7	13.69	31166.7	13.69	31966.7	13.69	27333.3	13.69	28800	13.69	28933.3	13.69	27800
		13.7	31800	13.7	31133.3	13.7	32700	13.7	31133.3	13.7	27133.3	13.7	29466.7	13.7	27700	13.7	28633.3
		13.71	32500	13.71	32700	13.71	31666.7	13.71	28600	13.71	27900	13.71	28066.7	13.71	28500	13.71	28266.7
		13.72	30766.7	13.72	30633.3	13.72	32100	13.72	29866.7	13.72	28933.3	13.72	28566.7	13.72	27666.7	13.72	26233.3
		13.73	31633.3	13.73	31833.3	13.73	31600	13.73	30566.7	13.73	25900	13.73	29933.3	13.73	27700	13.73	27466.7
		13.74	32800	13.74	30000	13.74	31566.7	13.74	29066.7	13.74	26600	13.74	28433.3	13.74	27133.3	13.74	27366.7
		13.75	33500	13.75	33033.3	13.75	33133.3	13.75	29466.7	13.75	27666.7	13.75	28200	13.75	28666.7	13.75	26166.7
		13.76	33766.7	13.76	32300	13.76	31700	13.76	31966.7	13.76	29000	13.76	26666.7	13.76	28500	13.76	26800
		13.77	32933.3	13.77	32100	13.77	32133.3	13.77	29933.3	13.77	29933.3	13.77	29433.3	13.77	28433.3	13.77	27633.3
		13.78	32133.3	13.78	30233.3	13.78	31533.3	13.78	31000	13.78	28700	13.78	29366.7	13.78	28533.3	13.78	27100
		13.79	34033.3	13.79	32166.7	13.79	32533.3	13.79	31800	13.79	27766.7	13.79	29666.7	13.79	29800	13.79	26366.7
		13.8	34300	13.8	30500	13.8	33533.3	13.8	30000	13.8	28966.7	13.8	30333.3	13.8	28633.3	13.8	26966.7
		13.81	33866.7	13.81	32900	13.81	31300	13.81	31800	13.81	29233.3	13.81	28400	13.81	29166.7	13.81	27733.3
		13.82	32966.7	13.82	32500	13.82	31600	13.82	29866.7	13.82	29700	13.82	29566.7	13.82	30166.7	13.82	27800
		13.83	33700	13.83	31066.7	13.83	31066.7	13.83	28833.3	13.83	31266.7	13.83	29466.7	13.83	33100	13.83	29300
		13.84	33133.3	13.84	30666.7	13.84	30300	13.84	31366.7	13.84	31266.7	13.84	28800	13.84	33900	13.84	27833.3
		13.85	31933.3	13.85	32300	13.85	31133.3	13.85	30766.7	13.85	32100	13.85	32000	13.85	36266.7	13.85	27800
		13.86	31166.7	13.86	32533.3	13.86	31400	13.86	29000	13.86	30333.3	13.86	31933.3	13.86	35000	13.86	28433.3
		13.87	31666.7	13.87	33800	13.87	32000	13.87	30766.7	13.87	32900	13.87	31200	13.87	39033.3	13.87	28100
		13.88	30566.7	13.88	31066.7	13.88	32933.3	13.88	32066.7	13.88	31866.7	13.88	30933.3	13.88	39900	13.88	28733.3
		13.89	32633.3	13.89	31366.7	13.89	32000	13.89	31366.7	13.89	31333.3	13.89	31600	13.89	43233.3	13.89	29933.3
		13.9	32233.3	13.9	32666.7	13.9	34366.7	13.9	32133.3	13.9	33033.3	13.9	32666.7	13.9	43900	13.9	28500
		13.91	31733.3	13.91	31166.7	13.91	33600	13.91	31566.7	13.91	34800	13.91	33800	13.91	51366.7	13.91	31233.3
		13.92	33066.7	13.92	30033.3	13.92	31566.7	13.92	33333.3	13.92	35400	13.92	34366.7	13.92	57866.7	13.92	31233.3
		13.93	33666.7	13.93	31966.7	13.93	33000	13.93	31200	13.93	38300	13.93	35100	13.93	62833.3	13.93	32300
		13.94	31533.3	13.94	32366.7	13.94	33166.7	13.94	32000	13.94	39533.3	13.94	37033.3	13.94	68000	13.94	31600
		13.95	32300	13.95	31866.7	13.95	34766.7	13.95	33000	13.95	40400	13.95	36533.3	13.95	78900	13.95	32233.3
		13.96	33033.3	13.96	32433.3	13.96	35233.3	13.96	33000	13.96	41066.7	13.96	39200	13.96	85133.3	13.96	33000
		13.97	34600	13.97	32566.7	13.97	33766.7	13.97	32366.7	13.97	48133.3	13.97	40033.3	13.97	93766.7	13.97	34100
		13.98	32800	13.98	28866.7	13.98	32733.3	13.98	35866.7	13.98	48133.3	13.98	40733.3	13.98	102833	13.98	36333.3
		13.99	33433.3	13.99	30333.3	13.99	34800	13.99	37166.7	13.99	52400	13.99	46266.7	13.99	102600	13.99	37166.7
		14	33866.7	14	30666.7	14	34633.3	14	35200	14	55600	14	45766.7	14	98666.7	14	42133.3
		14.01	32066.7	14.01	32966.7	14.01	32666.7	14.01	36933.3	14.01	60133.3	14.01	52466.7	14.01	92966.7	14.01	42800
		14.02	33400	14.02	32933.3	14.02	31400	14.02	38933.3	14.02	63566.7	14.02	55033.3	14.02	81366.7	14.02	48766.7
		14.03	31433.3	14.03	31533.3	14.03	33266.7	14.03	39966.7	14.03	69566.7	14.03	58966.7	14.03	75766.7	14.03	52600
		14.04	31400	14.04	30800	14.04	32733.3	14.04	43966.7	14.04	70066.7	14.04	65600	14.04	61700	14.04	57900
		14.05	32933.3	14.05	31000	14.05	33933.3	14.05	41700	14.05	79466.7	14.05	69666.7	14.05	53333.3	14.05	66966.7
		14.06	30900	14.06	31433.3	14.06	32833.3	14.06	42333.3	14.06	84200	14.06	76666.7	14.06	45800	14.06	74733.3
		14.07	32366.7	14.07	32500	14.07	31733.3	14.07	46166.7	14.07	85966.7	14.07	82966.7	14.07	39700	14.07	80900
		14.08	30933.3	14.08	32066.7	14.08	33566.7	14.08	45000	14.08	88066.7	14.08	86833.3	14.08	36166.7	14.08	89200
		14.09	32300	14.09	32200	14.09	31700	14.09	46600	14.09	91266.7	14.09	88633.3	14.09	34666.7	14.09	97833.3
		14.1	32533.3	14.1	31233.3	14.1	31533.3	14.1	45900	14.1	85666.7	14.1	87466.7	14.1	30333.3	14.1	101467
		14.11	33600	14.11	32800	14.11	31866.7	14.11	47800	14.11	78800	14.11	90100	14.11	30566.7	14.11	108400
		14.12	31933.3	14.12	31400	14.12	33400	14.12	46633.3	14.12	76633.3	14.12	82300	14.12	29066.7	14.12	111600
		14.13	31800	14.13	32166.7	14.13	31966.7	14.13	48066.7	14.13	71433.3	14.13	80766.7	14.13	28233.3	14.13	101900
		14.14	31866.7	14.14	32133.3	14.14	31366.7	14.14	47533.3	14.14	65466.7	14.14	71533.3	14.14	31866.7	14.14	92766.7
		14.15	32700	14.15	33100	14.15	30433.3	14.15	46633.3	14.15	60033.3	14.15	66500	14.15	28866.7	14.15	81900
		14.16	32233.3	14.16	34600	14.16	31300	14.16	43666.7	14.16	52266.7	14.16	58566.7	14.16	27866.7	14.16	72866.7
		14.17	31100	14.17	33300	14.17	30666.7	14.17	42666.7	14.17	45900	14.17	50633.3	14.17	27266.7	14.17	61700
		14.18	32000	14.18	33366.7	14.18	31366.7	14.18	42133.3	14.18	42500	14.18	48100	14.18	26466.7	14.18	52300
		14.19	32866.7	14.19	31666.7	14.19	31566.7	14.19	39033.3	14.19	40700	14.19	41566.7	14.19	27933.3	14.19	46200
		14.2	32866.7	14.2	29700	14.2	31533.3	14.2	38400	14.2	37866.7	14.2	37900	14.2	28966.7	14.2	38833.3
		14.21	32700	14.21	31433.3	14.21	33033.3	14.21	36133.3	14.21	36733.3	14.21	38400	14.21	26233.3	14.21	36866.7
		14.22	31000	14.22	31766.7	14.22	31633.3	14.22	36933.3	14.22	34233.3	14.22	36900	14.22	26033.3	14.22	32933.3
		14.23	32066.7	14.23	31766.7	14.23	31800	14.23	37233.3	14.23	34033.3	14.23	32700	14.23	27133.3	14.23	32833.3
		14.24	32533.3	14.24	30766.7	14.24	30766.7	14.24	36700	14.24	33466.7	14.24	32900	14.24	26900	14.24	30166.7
		14.25	32000	14.25	33066.7	14.25	31800	14.25	32700	14.25	31100	14.25	32700	14.25	25300	14.25	28733.3
		14.26	31600	14.26	30500	14.26	31533.3	14.26	32833.3	14.26	32400	14.26	31500	14.26	25933.3	14.26	29833.3
		14.27	31233.3	14.27	32033.3	14.27	31533.3	14.27	32066.7	14.27	29466.7	14.27	30333.3	14.27	26633.3	14.27	28633.3
		14.28	32166.7	14.28	30366.7	14.28	30300	14.28	31233.3	14.28	30566.7	14.28	30166.7	14.28	26400	14.28	29000
		14.29	30866.7	14.29	31666.7	14.29	31766.7	14.29	32966.7	14.29	29566.7	14.29	30466.7	14.29	27433.3	14.29	28133.3
		14.3	32666.7	14.3	30466.7	14.3	31233.3	14.3	32633.3	14.3	30466.7	14.3	30566.7	14.3	27133.3	14.3	29533.3
		14.31	31233.3	14.31	31200	14.31	33700	14.31	32200	14.31	27733.3	14.31	27566.7	14.31	26066.7	14.31	29533.3
		14.32	32466.7	14.32	31400	14.32	33000	14.32	31200	14.32	30400	14.32	29466.7	14.32	26500	14.32	29366.7
		14.33	32300	14.33	32000	14.33	32900	14.33	31566.7	14.33	30233.3	14.33	29500	14.33	28100	14.33	28733.3
		14.34	32900	14.34	32733.3	14.34	29166.7	14.34	31133.3	14.34	27766.7	14.34	31166.7	14.34	27633.3	14.34	27300
		14.35	33300	14.35	33333.3	14.35	32533.3	14.35	31133.3	14.35	27400	14.35	29800	14.35	24733.3	14.35	28766.7
		14.36	30866.7	14.36	32533.3	14.36	32100	14.36	30866.7	14.36	28933.3	14.36	29666.7	14.36	25900	14.36	27266.7
		14.37	32166.7	14.37	33333.3	14.37	31966.7	14.37	30900	14.37	28833.3	14.37	29666.7	14.37	27233.3	14.37	28633.3
		14.38	31133.3	14.38	32000	14.38	31066.7	14.38	30266.7	14.38	27333.3	14.38	29600	14.38	27100	14.38	27433.3
		14.39	31500	14.39	33000	14.39	31266.7	14.39	31500	14.39	27700	14.39	27433.3	14.39	25200	14.39	27100
		14.4	33366.7	14.4	32366.7	14.4	30666.7	14.4	28700	14.4	28633.3	14.4	28400	14.4	26000	14.4	27300
		14.41	33166.7	14.41	32433.3	14.41	30166.7	14.41	30400	14.41	27400	14.41	29233.3	14.41	25133.3	14.41	26666.7
		14.42	32033.3	14.42	31433.3	14.42	31333.3	14.42	29066.7	14.42	27100	14.42	30566.7	14.42	26866.7	14.42	28400
		14.43	31766.7	14.43	30900	14.43	33500	14.43	30766.7	14.43	29300	14.43	27933.3	14.43	26500	14.43	26566.7
		14.44	31666.7	14.44	31633.3	14.44	31233.3	14.44	28266.7	14.44	28433.3	14.44	28833.3	14.44	25566.7	14.44	26566.7
		14.45	31966.7	14.45	30933.3	14.45	31200	14.45	29833.3	14.45	28000	14.45	30133.3	14.45	26866.7	14.45	28300
		14.46	31700	14.46	30300	14.46	33033.3	14.46	29533.3	14.46	28800	14.46	29566.7	14.46	26666.7	14.46	27800
		14.47	32933.3	14.47	30533.3	14.47	30966.7	14.47	30566.7	14.47	26366.7	14.47	28933.3	14.47	26600	14.47	28433.3
		14.48	31100	14.48	31133.3	14.48	30266.7	14.48	31000	14.48	27866.7	14.48	29533.3	14.48	27200	14.48	27233.3
		14.49	33166.7	14.49	29800	14.49	30933.3	14.49	29800	14.49	27033.3	14.49	29533.3	14.49	27333.3	14.49	26533.3
		14.5	32033.3	14.5	30300	14.5	32400	14.5	30666.7	14.5	28400	14.5	28600	14.5	26400	14.5	29266.7
		14.51	33033.3	14.51	31833.3	14.51	31233.3	14.51	30500	14.51	28733.3	14.51	29200	14.51	27500	14.51	27033.3
		14.52	32166.7	14.52	34000	14.52	32566.7	14.52	30333.3	14.52	26466.7	14.52	29600	14.52	28000	14.52	27900
		14.53	31233.3	14.53	30566.7	14.53	33033.3	14.53	29833.3	14.53	29033.3	14.53	29000	14.53	28966.7	14.53	27633.3
		14.54	31166.7	14.54	29866.7	14.54	31766.7	14.54	29433.3	14.54	27066.7	14.54	28866.7	14.54	28333.3	14.54	28266.7
		14.55	32133.3	14.55	31566.7	14.55	30400	14.55	31233.3	14.55	30266.7	14.55	28566.7	14.55	27733.3	14.55	27566.7
		14.56	33766.7	14.56	31400	14.56	30233.3	14.56	32366.7	14.56	29666.7	14.56	28666.7	14.56	29433.3	14.56	28433.3
		14.57	31100	14.57	31533.3	14.57	31700	14.57	30233.3	14.57	28733.3	14.57	28366.7	14.57	28500	14.57	27000
		14.58	31500	14.58	32466.7	14.58	32300	14.58	29966.7	14.58	28233.3	14.58	28266.7	14.58	31333.3	14.58	28333.3
		14.59	32533.3	14.59	30433.3	14.59	31800	14.59	30900	14.59	28366.7	14.59	30133.3	14.59	30633.3	14.59	26466.7
		14.6	32266.7	14.6	30733.3	14.6	30100	14.6	28966.7	14.6	29566.7	14.6	29266.7	14.6	31233.3	14.6	29400
		14.61	31066.7	14.61	30900	14.61	31933.3	14.61	30933.3	14.61	29133.3	14.61	30166.7	14.61	32466.7	14.61	29100
		14.62	32900	14.62	32366.7	14.62	30166.7	14.62	30666.7	14.62	30133.3	14.62	30633.3	14.62	34333.3	14.62	26500
		14.63	34266.7	14.63	31100	14.63	32433.3	14.63	31333.3	14.63	30933.3	14.63	31800	14.63	34900	14.63	28133.3
		14.64	30133.3	14.64	33233.3	14.64	31700	14.64	29533.3	14.64	30266.7	14.64	29533.3	14.64	38566.7	14.64	27733.3
		14.65	30833.3	14.65	32833.3	14.65	32833.3	14.65	32033.3	14.65	32066.7	14.65	31233.3	14.65	36900	14.65	27266.7
		14.66	31266.7	14.66	30466.7	14.66	32800	14.66	31000	14.66	30766.7	14.66	30766.7	14.66	37833.3	14.66	30466.7
		14.67	31433.3	14.67	33400	14.67	31666.7	14.67	31600	14.67	32800	14.67	30800	14.67	39033.3	14.67	28800
		14.68	33966.7	14.68	30933.3	14.68	30066.7	14.68	32600	14.68	33466.7	14.68	33100	14.68	40600	14.68	29233.3
		14.69	33066.7	14.69	31433.3	14.69	30733.3	14.69	32833.3	14.69	35833.3	14.69	33333.3	14.69	45066.7	14.69	31000
		14.7	32266.7	14.7	31000	14.7	30966.7	14.7	33166.7	14.7	35066.7	14.7	34100	14.7	46033.3	14.7	31400
		14.71	32833.3	14.71	30700	14.71	32400	14.71	33166.7	14.71	35633.3	14.71	36700	14.71	48933.3	14.71	32666.7
		14.72	32600	14.72	31666.7	14.72	31800	14.72	33333.3	14.72	38466.7	14.72	35900	14.72	51900	14.72	33833.3
		14.73	33566.7	14.73	33133.3	14.73	31300	14.73	33600	14.73	39266.7	14.73	36200	14.73	57966.7	14.73	34666.7
		14.74	33700	14.74	33966.7	14.74	33800	14.74	33833.3	14.74	37933.3	14.74	39900	14.74	64000	14.74	34600
		14.75	33566.7	14.75	31133.3	14.75	32466.7	14.75	35300	14.75	41100	14.75	38566.7	14.75	71000	14.75	35300
		14.76	34233.3	14.76	31966.7	14.76	33666.7	14.76	35600	14.76	43466.7	14.76	41500	14.76	75733.3	14.76	38866.7
		14.77	32066.7	14.77	33466.7	14.77	32500	14.77	35133.3	14.77	47133.3	14.77	43066.7	14.77	88300	14.77	39733.3
		14.78	31966.7	14.78	32033.3	14.78	30300	14.78	35000	14.78	46266.7	14.78	42900	14.78	98266.7	14.78	38633.3
		14.79	33533.3	14.79	31233.3	14.79	33300	14.79	36200	14.79	46933.3	14.79	45233.3	14.79	109300	14.79	40733.3
		14.8	33033.3	14.8	32066.7	14.8	34166.7	14.8	37800	14.8	49400	14.8	45866.7	14.8	114267	14.8	40233.3
		14.81	32733.3	14.81	31400	14.81	34100	14.81	37066.7	14.81	51866.7	14.81	49566.7	14.81	120933	14.81	42500
		14.82	35333.3	14.82	32366.7	14.82	34600	14.82	39866.7	14.82	58733.3	14.82	53100	14.82	119167	14.82	46933.3
		14.83	33333.3	14.83	30633.3	14.83	34333.3	14.83	39766.7	14.83	59700	14.83	55600	14.83	114800	14.83	50800
		14.84	30800	14.84	31733.3	14.84	35100	14.84	43033.3	14.84	64233.3	14.84	61133.3	14.84	116367	14.84	55800
		14.85	33066.7	14.85	30866.7	14.85	35200	14.85	42733.3	14.85	70233.3	14.85	65933.3	14.85	106367	14.85	58833.3
		14.86	32300	14.86	31066.7	14.86	35066.7	14.86	42800	14.86	80100	14.86	70566.7	14.86	97366.7	14.86	61533.3
		14.87	32733.3	14.87	30700	14.87	35200	14.87	44966.7	14.87	81266.7	14.87	75733.3	14.87	87033.3	14.87	70600
		14.88	32833.3	14.88	31166.7	14.88	36433.3	14.88	45866.7	14.88	89400	14.88	81833.3	14.88	78166.7	14.88	82366.7
		14.89	32200	14.89	31100	14.89	33933.3	14.89	47833.3	14.89	96533.3	14.89	89233.3	14.89	70366.7	14.89	89266.7
		14.9	32433.3	14.9	30833.3	14.9	32900	14.9	48466.7	14.9	100600	14.9	94500	14.9	66666.7	14.9	102267
		14.91	32500	14.91	32166.7	14.91	34100	14.91	50266.7	14.91	99600	14.91	102300	14.91	64566.7	14.91	109967
		14.92	33966.7	14.92	31500	14.92	33033.3	14.92	51500	14.92	106700	14.92	105933	14.92	61833.3	14.92	121533
		14.93	32566.7	14.93	32933.3	14.93	32466.7	14.93	51300	14.93	110467	14.93	110267	14.93	60800	14.93	124200
		14.94	31733.3	14.94	31833.3	14.94	34000	14.94	55866.7	14.94	108733	14.94	108867	14.94	60133.3	14.94	130333
		14.95	34266.7	14.95	30100	14.95	35133.3	14.95	56633.3	14.95	108533	14.95	107733	14.95	59400	14.95	132067
		14.96	31100	14.96	30900	14.96	33533.3	14.96	58333.3	14.96	106367	14.96	103200	14.96	58833.3	14.96	124900
		14.97	32400	14.97	30666.7	14.97	34100	14.97	57766.7	14.97	102467	14.97	99133.3	14.97	55266.7	14.97	117933
		14.98	33366.7	14.98	32533.3	14.98	31966.7	14.98	56566.7	14.98	95033.3	14.98	94933.3	14.98	54500	14.98	108600
		14.99	32100	14.99	30833.3	14.99	33900	14.99	54733.3	14.99	93433.3	14.99	89166.7	14.99	53800	14.99	98633.3
		15	32666.7	15	31966.7	15	33666.7	15	56433.3	15	87166.7	15	84033.3	15	53600	15	90700
		15.01	30866.7	15.01	32166.7	15.01	33033.3	15.01	55100	15.01	85566.7	15.01	79900	15.01	51966.7	15.01	80466.7
		15.02	33100	15.02	30966.7	15.02	32800	15.02	55266.7	15.02	81933.3	15.02	74866.7	15.02	50300	15.02	76966.7
		15.03	32566.7	15.03	30866.7	15.03	33833.3	15.03	53133.3	15.03	79766.7	15.03	71966.7	15.03	48000	15.03	66700
		15.04	31166.7	15.04	32400	15.04	33533.3	15.04	51666.7	15.04	73066.7	15.04	70100	15.04	44900	15.04	68866.7
		15.05	33166.7	15.05	31666.7	15.05	32866.7	15.05	49500	15.05	69733.3	15.05	64466.7	15.05	43000	15.05	65300
		15.06	32533.3	15.06	31266.7	15.06	32833.3	15.06	49466.7	15.06	69500	15.06	69200	15.06	38500	15.06	62500
		15.07	32700	15.07	34200	15.07	32066.7	15.07	48966.7	15.07	64800	15.07	65266.7	15.07	38166.7	15.07	64533.3
		15.08	34666.7	15.08	31200	15.08	32266.7	15.08	46966.7	15.08	61033.3	15.08	64100	15.08	34466.7	15.08	64100
		15.09	33033.3	15.09	30633.3	15.09	33433.3	15.09	45933.3	15.09	59833.3	15.09	61733.3	15.09	33266.7	15.09	63466.7
		15.1	31800	15.1	31366.7	15.1	32866.7	15.1	44766.7	15.1	57266.7	15.1	59433.3	15.1	32866.7	15.1	62500
		15.11	32300	15.11	31200	15.11	32500	15.11	45933.3	15.11	52566.7	15.11	55100	15.11	31400	15.11	59466.7
		15.12	33833.3	15.12	31566.7	15.12	30933.3	15.12	43200	15.12	48900	15.12	56733.3	15.12	30566.7	15.12	58633.3
		15.13	32566.7	15.13	30100	15.13	32133.3	15.13	41866.7	15.13	45333.3	15.13	52166.7	15.13	28733.3	15.13	56200
		15.14	31133.3	15.14	31366.7	15.14	33433.3	15.14	39566.7	15.14	45866.7	15.14	48700	15.14	28200	15.14	53500
		15.15	32700	15.15	31866.7	15.15	31833.3	15.15	38333.3	15.15	42733.3	15.15	47666.7	15.15	28833.3	15.15	50966.7
		15.16	32066.7	15.16	30500	15.16	32533.3	15.16	36433.3	15.16	40633.3	15.16	46533.3	15.16	28700	15.16	50166.7
		15.17	31100	15.17	30466.7	15.17	31000	15.17	40133.3	15.17	37666.7	15.17	43866.7	15.17	29733.3	15.17	49700
		15.18	28800	15.18	32066.7	15.18	30500	15.18	35533.3	15.18	39300	15.18	41566.7	15.18	27966.7	15.18	43666.7
		15.19	32233.3	15.19	34033.3	15.19	32600	15.19	36500	15.19	36700	15.19	37900	15.19	27033.3	15.19	42966.7
		15.2	33100	15.2	33766.7	15.2	29400	15.2	35133.3	15.2	35066.7	15.2	37466.7	15.2	26833.3	15.2	40266.7
		15.21	33366.7	15.21	30866.7	15.21	30766.7	15.21	34300	15.21	32533.3	15.21	36433.3	15.21	27433.3	15.21	37800
		15.22	32866.7	15.22	31500	15.22	31300	15.22	36366.7	15.22	34666.7	15.22	36333.3	15.22	27033.3	15.22	35133.3
		15.23	33433.3	15.23	30766.7	15.23	31933.3	15.23	33166.7	15.23	31766.7	15.23	35233.3	15.23	26800	15.23	33766.7
		15.24	32900	15.24	32833.3	15.24	34000	15.24	33333.3	15.24	32133.3	15.24	35533.3	15.24	27000	15.24	33933.3
		15.25	35033.3	15.25	30800	15.25	33466.7	15.25	31633.3	15.25	31700	15.25	33100	15.25	26900	15.25	31300
		15.26	34400	15.26	30666.7	15.26	29266.7	15.26	33000	15.26	31800	15.26	31666.7	15.26	27266.7	15.26	30933.3
		15.27	32700	15.27	32533.3	15.27	32366.7	15.27	33066.7	15.27	30400	15.27	33333.3	15.27	26866.7	15.27	31100
		15.28	33100	15.28	30666.7	15.28	31166.7	15.28	34133.3	15.28	29933.3	15.28	30000	15.28	28166.7	15.28	29233.3
		15.29	32066.7	15.29	29900	15.29	30933.3	15.29	32233.3	15.29	31566.7	15.29	30900	15.29	27966.7	15.29	30566.7
		15.3	32633.3	15.3	31166.7	15.3	33366.7	15.3	30866.7	15.3	29133.3	15.3	32366.7	15.3	27100	15.3	29666.7
		15.31	33733.3	15.31	31733.3	15.31	31766.7	15.31	32800	15.31	29600	15.31	32300	15.31	27833.3	15.31	29466.7
		15.32	32866.7	15.32	32800	15.32	31733.3	15.32	33933.3	15.32	29700	15.32	31000	15.32	27800	15.32	31100
		15.33	33366.7	15.33	31366.7	15.33	34200	15.33	33933.3	15.33	31266.7	15.33	31433.3	15.33	29033.3	15.33	29300
		15.34	32733.3	15.34	30833.3	15.34	32900	15.34	32500	15.34	30733.3	15.34	31333.3	15.34	28300	15.34	29600
		15.35	32066.7	15.35	31066.7	15.35	31633.3	15.35	34033.3	15.35	28366.7	15.35	30166.7	15.35	29933.3	15.35	29600
		15.36	32633.3	15.36	31200	15.36	30866.7	15.36	31733.3	15.36	30866.7	15.36	28966.7	15.36	28966.7	15.36	28366.7
		15.37	32700	15.37	31533.3	15.37	32533.3	15.37	31566.7	15.37	31366.7	15.37	31500	15.37	29466.7	15.37	28633.3
		15.38	33266.7	15.38	30800	15.38	31866.7	15.38	32300	15.38	30233.3	15.38	30800	15.38	30466.7	15.38	29100
		15.39	32200	15.39	31166.7	15.39	32666.7	15.39	31166.7	15.39	29966.7	15.39	30966.7	15.39	30800	15.39	27966.7
		15.4	31766.7	15.4	31666.7	15.4	31066.7	15.4	33500	15.4	29966.7	15.4	31100	15.4	31933.3	15.4	27266.7
		15.41	33900	15.41	31533.3	15.41	31000	15.41	30400	15.41	31300	15.41	29900	15.41	32800	15.41	27400
		15.42	33733.3	15.42	32866.7	15.42	31633.3	15.42	31733.3	15.42	32300	15.42	31966.7	15.42	33033.3	15.42	28766.7
		15.43	33466.7	15.43	31300	15.43	32566.7	15.43	29700	15.43	32300	15.43	30000	15.43	36133.3	15.43	27900
		15.44	32466.7	15.44	30900	15.44	32166.7	15.44	33133.3	15.44	30800	15.44	31833.3	15.44	37300	15.44	28333.3
		15.45	31866.7	15.45	31733.3	15.45	31933.3	15.45	33566.7	15.45	32800	15.45	30633.3	15.45	38633.3	15.45	29133.3
		15.46	34700	15.46	32866.7	15.46	32100	15.46	32266.7	15.46	32066.7	15.46	32033.3	15.46	42466.7	15.46	30166.7
		15.47	34100	15.47	32133.3	15.47	33000	15.47	33566.7	15.47	32066.7	15.47	33000	15.47	46000	15.47	32266.7
		15.48	32500	15.48	32966.7	15.48	32866.7	15.48	33300	15.48	34400	15.48	33800	15.48	45933.3	15.48	29533.3
		15.49	32200	15.49	32466.7	15.49	32700	15.49	31433.3	15.49	35500	15.49	35400	15.49	47933.3	15.49	30233.3
		15.5	31500	15.5	33433.3	15.5	33233.3	15.5	33400	15.5	35200	15.5	35400	15.5	50966.7	15.5	32266.7
		15.51	32933.3	15.51	32433.3	15.51	32133.3	15.51	30900	15.51	35033.3	15.51	35600	15.51	54133.3	15.51	33233.3
		15.52	32366.7	15.52	32800	15.52	33600	15.52	32433.3	15.52	36033.3	15.52	37600	15.52	57166.7	15.52	32466.7
		15.53	32933.3	15.53	33333.3	15.53	32066.7	15.53	34733.3	15.53	36533.3	15.53	37833.3	15.53	61833.3	15.53	34000
		15.54	32600	15.54	31400	15.54	32633.3	15.54	34766.7	15.54	38600	15.54	40733.3	15.54	65633.3	15.54	35466.7
		15.55	33466.7	15.55	32800	15.55	34333.3	15.55	34533.3	15.55	40700	15.55	39900	15.55	60966.7	15.55	37500
		15.56	32200	15.56	30533.3	15.56	33000	15.56	34766.7	15.56	40866.7	15.56	41033.3	15.56	64633.3	15.56	41466.7
		15.57	33700	15.57	32400	15.57	34666.7	15.57	35400	15.57	43466.7	15.57	43233.3	15.57	64200	15.57	41466.7
		15.58	34433.3	15.58	29600	15.58	33100	15.58	37200	15.58	47200	15.58	47100	15.58	66400	15.58	43600
		15.59	30533.3	15.59	31600	15.59	34000	15.59	37766.7	15.59	48000	15.59	46366.7	15.59	63200	15.59	45833.3
		15.6	32866.7	15.6	32300	15.6	31566.7	15.6	36500	15.6	50566.7	15.6	49866.7	15.6	63433.3	15.6	47566.7
		15.61	34166.7	15.61	33033.3	15.61	33533.3	15.61	36433.3	15.61	54266.7	15.61	53100	15.61	64333.3	15.61	52700
		15.62	34733.3	15.62	32233.3	15.62	33366.7	15.62	37566.7	15.62	52566.7	15.62	53766.7	15.62	60733.3	15.62	54566.7
		15.63	33466.7	15.63	30300	15.63	33566.7	15.63	38466.7	15.63	56433.3	15.63	59233.3	15.63	58966.7	15.63	58033.3
		15.64	33533.3	15.64	31866.7	15.64	32566.7	15.64	38133.3	15.64	60800	15.64	58033.3	15.64	59666.7	15.64	63533.3
		15.65	32433.3	15.65	31933.3	15.65	32533.3	15.65	41033.3	15.65	61300	15.65	63333.3	15.65	56333.3	15.65	61333.3
		15.66	33400	15.66	32966.7	15.66	32633.3	15.66	42600	15.66	62400	15.66	64233.3	15.66	51566.7	15.66	66900
		15.67	31766.7	15.67	33100	15.67	34033.3	15.67	41300	15.67	63633.3	15.67	64833.3	15.67	48866.7	15.67	67633.3
		15.68	31733.3	15.68	32500	15.68	33566.7	15.68	43033.3	15.68	63966.7	15.68	65333.3	15.68	44600	15.68	69233.3
		15.69	32600	15.69	30900	15.69	34866.7	15.69	43233.3	15.69	64000	15.69	67400	15.69	43766.7	15.69	71200
		15.7	33466.7	15.7	33566.7	15.7	34333.3	15.7	44233.3	15.7	63433.3	15.7	68366.7	15.7	41766.7	15.7	70033.3
		15.71	31633.3	15.71	32433.3	15.71	34600	15.71	43900	15.71	61100	15.71	66900	15.71	40433.3	15.71	70700
		15.72	33666.7	15.72	32233.3	15.72	33966.7	15.72	42433.3	15.72	63133.3	15.72	64800	15.72	35266.7	15.72	69566.7
		15.73	33133.3	15.73	30766.7	15.73	31333.3	15.73	42300	15.73	59200	15.73	62166.7	15.73	36200	15.73	67133.3
		15.74	34266.7	15.74	32433.3	15.74	33866.7	15.74	42166.7	15.74	55100	15.74	62766.7	15.74	35133.3	15.74	67900
		15.75	34000	15.75	32266.7	15.75	32500	15.75	42600	15.75	53600	15.75	59400	15.75	35666.7	15.75	63800
		15.76	33300	15.76	33466.7	15.76	31833.3	15.76	41933.3	15.76	52333.3	15.76	55533.3	15.76	33800	15.76	61333.3
		15.77	33100	15.77	32733.3	15.77	33866.7	15.77	39266.7	15.77	48966.7	15.77	54433.3	15.77	32066.7	15.77	60133.3
		15.78	32600	15.78	31366.7	15.78	32000	15.78	38600	15.78	45633.3	15.78	53300	15.78	33333.3	15.78	57100
		15.79	31833.3	15.79	30666.7	15.79	32900	15.79	38566.7	15.79	42233.3	15.79	52666.7	15.79	32466.7	15.79	53033.3
		15.8	33133.3	15.8	34600	15.8	32666.7	15.8	39433.3	15.8	41933.3	15.8	48033.3	15.8	35533.3	15.8	53966.7
		15.81	33700	15.81	31700	15.81	33600	15.81	38066.7	15.81	42833.3	15.81	46633.3	15.81	35500	15.81	48933.3
		15.82	33233.3	15.82	31200	15.82	33466.7	15.82	38166.7	15.82	38733.3	15.82	43266.7	15.82	36533.3	15.82	47400
		15.83	35166.7	15.83	32866.7	15.83	32033.3	15.83	36433.3	15.83	38866.7	15.83	42033.3	15.83	38633.3	15.83	43433.3
		15.84	33466.7	15.84	33400	15.84	29466.7	15.84	37133.3	15.84	39366.7	15.84	41366.7	15.84	42166.7	15.84	42200
		15.85	33600	15.85	32200	15.85	30566.7	15.85	35300	15.85	38766.7	15.85	41166.7	15.85	42400	15.85	40200
		15.86	32433.3	15.86	33000	15.86	33800	15.86	37866.7	15.86	38000	15.86	40800	15.86	48133.3	15.86	37633.3
		15.87	32933.3	15.87	32500	15.87	34433.3	15.87	34566.7	15.87	40900	15.87	38600	15.87	51066.7	15.87	36700
		15.88	33500	15.88	33000	15.88	33500	15.88	34766.7	15.88	39300	15.88	38833.3	15.88	56600	15.88	36300
		15.89	34200	15.89	32933.3	15.89	35400	15.89	34800	15.89	40833.3	15.89	37800	15.89	59400	15.89	36066.7
		15.9	33833.3	15.9	33166.7	15.9	33566.7	15.9	36833.3	15.9	41600	15.9	38866.7	15.9	68433.3	15.9	37000
		15.91	33500	15.91	32966.7	15.91	32666.7	15.91	35600	15.91	41666.7	15.91	39133.3	15.91	71900	15.91	36966.7
		15.92	33600	15.92	33033.3	15.92	33433.3	15.92	36266.7	15.92	42600	15.92	41100	15.92	77266.7	15.92	36700
		15.93	33666.7	15.93	31133.3	15.93	33433.3	15.93	36700	15.93	45266.7	15.93	41200	15.93	84566.7	15.93	39466.7
		15.94	34666.7	15.94	32133.3	15.94	32900	15.94	36500	15.94	49233.3	15.94	43066.7	15.94	85700	15.94	37800
		15.95	33700	15.95	30566.7	15.95	34266.7	15.95	37733.3	15.95	48366.7	15.95	47533.3	15.95	87900	15.95	40233.3
		15.96	31633.3	15.96	33566.7	15.96	35433.3	15.96	37233.3	15.96	52900	15.96	50533.3	15.96	83000	15.96	45566.7
		15.97	33766.7	15.97	33533.3	15.97	33066.7	15.97	40733.3	15.97	56866.7	15.97	51533.3	15.97	80166.7	15.97	45933.3
		15.98	32533.3	15.98	32900	15.98	34600	15.98	40466.7	15.98	61600	15.98	57133.3	15.98	74600	15.98	48533.3
		15.99	33933.3	15.99	30900	15.99	35066.7	15.99	41200	15.99	65533.3	15.99	58300	15.99	72066.7	15.99	54966.7
		16	33600	16	31933.3	16	34233.3	16	41433.3	16	68233.3	16	63100	16	66333.3	16	59066.7
		16.01	33666.7	16.01	32666.7	16.01	32933.3	16.01	42833.3	16.01	75733.3	16.01	66900	16.01	60900	16.01	66300
		16.02	33933.3	16.02	32933.3	16.02	33900	16.02	43366.7	16.02	78300	16.02	71933.3	16.02	56800	16.02	71366.7
		16.03	34533.3	16.03	30866.7	16.03	33966.7	16.03	44933.3	16.03	84800	16.03	72733.3	16.03	53266.7	16.03	76966.7
		16.04	35133.3	16.04	32000	16.04	34666.7	16.04	47933.3	16.04	87600	16.04	80600	16.04	50100	16.04	82900
		16.05	33933.3	16.05	33100	16.05	32600	16.05	48133.3	16.05	86066.7	16.05	79533.3	16.05	47800	16.05	89200
		16.06	33700	16.06	33966.7	16.06	33466.7	16.06	49466.7	16.06	88966.7	16.06	80366.7	16.06	48600	16.06	90933.3
		16.07	35000	16.07	34300	16.07	34133.3	16.07	48666.7	16.07	88533.3	16.07	82166.7	16.07	44666.7	16.07	93633.3
		16.08	33966.7	16.08	33466.7	16.08	34233.3	16.08	51466.7	16.08	87900	16.08	81366.7	16.08	42033.3	16.08	93933.3
		16.09	33666.7	16.09	32166.7	16.09	34033.3	16.09	48766.7	16.09	81266.7	16.09	77166.7	16.09	41933.3	16.09	91533.3
		16.1	32633.3	16.1	33400	16.1	32166.7	16.1	49666.7	16.1	79666.7	16.1	74766.7	16.1	38566.7	16.1	86666.7
		16.11	32833.3	16.11	31100	16.11	34366.7	16.11	49833.3	16.11	77333.3	16.11	71500	16.11	36733.3	16.11	79933.3
		16.12	34200	16.12	32633.3	16.12	35100	16.12	49066.7	16.12	69500	16.12	67333.3	16.12	33700	16.12	74066.7
		16.13	34400	16.13	33100	16.13	34800	16.13	45133.3	16.13	67000	16.13	63733.3	16.13	34166.7	16.13	65233.3
		16.14	33500	16.14	33133.3	16.14	33966.7	16.14	46966.7	16.14	60033.3	16.14	63166.7	16.14	32900	16.14	62700
		16.15	32700	16.15	31333.3	16.15	32566.7	16.15	44100	16.15	55666.7	16.15	59066.7	16.15	29266.7	16.15	58166.7
		16.16	34300	16.16	33433.3	16.16	31200	16.16	45500	16.16	52233.3	16.16	54666.7	16.16	28166.7	16.16	59133.3
		16.17	34000	16.17	32866.7	16.17	32166.7	16.17	43800	16.17	49200	16.17	54966.7	16.17	28100	16.17	52133.3
		16.18	33233.3	16.18	31300	16.18	32833.3	16.18	43200	16.18	48266.7	16.18	50600	16.18	26900	16.18	49033.3
		16.19	33733.3	16.19	33833.3	16.19	31333.3	16.19	41166.7	16.19	44633.3	16.19	47933.3	16.19	27533.3	16.19	48966.7
		16.2	33866.7	16.2	34200	16.2	34766.7	16.2	40466.7	16.2	40833.3	16.2	46000	16.2	25766.7	16.2	47833.3
		16.21	34666.7	16.21	32600	16.21	32466.7	16.21	40366.7	16.21	40500	16.21	44466.7	16.21	25233.3	16.21	45666.7
		16.22	34233.3	16.22	32133.3	16.22	32133.3	16.22	39400	16.22	37166.7	16.22	41066.7	16.22	25900	16.22	42800
		16.23	32066.7	16.23	32633.3	16.23	33900	16.23	38266.7	16.23	35700	16.23	39800	16.23	25200	16.23	39466.7
		16.24	31800	16.24	31833.3	16.24	31700	16.24	35900	16.24	33566.7	16.24	37600	16.24	25566.7	16.24	38600
		16.25	35233.3	16.25	33033.3	16.25	34400	16.25	35533.3	16.25	33900	16.25	36533.3	16.25	25533.3	16.25	37333.3
		16.26	33133.3	16.26	33300	16.26	35133.3	16.26	35833.3	16.26	33366.7	16.26	35533.3	16.26	23733.3	16.26	35666.7
		16.27	34766.7	16.27	35300	16.27	33166.7	16.27	33600	16.27	30366.7	16.27	33800	16.27	24966.7	16.27	33666.7
		16.28	33400	16.28	36133.3	16.28	33266.7	16.28	32666.7	16.28	30700	16.28	31600	16.28	26233.3	16.28	32166.7
		16.29	33900	16.29	32733.3	16.29	32866.7	16.29	33966.7	16.29	30533.3	16.29	31600	16.29	24800	16.29	29900
		16.3	33833.3	16.3	32066.7	16.3	33100	16.3	33100	16.3	29566.7	16.3	30100	16.3	24900	16.3	30100
		16.31	35733.3	16.31	32000	16.31	32066.7	16.31	32400	16.31	28966.7	16.31	30000	16.31	25500	16.31	28066.7
		16.32	35266.7	16.32	34533.3	16.32	33400	16.32	32500	16.32	29200	16.32	28933.3	16.32	23733.3	16.32	29400
		16.33	34266.7	16.33	33500	16.33	32533.3	16.33	33266.7	16.33	27900	16.33	28266.7	16.33	24900	16.33	28800
		16.34	34666.7	16.34	33900	16.34	31100	16.34	31866.7	16.34	27000	16.34	29533.3	16.34	24500	16.34	27733.3
		16.35	33866.7	16.35	32900	16.35	31633.3	16.35	32033.3	16.35	30666.7	16.35	27966.7	16.35	24600	16.35	28333.3
		16.36	34566.7	16.36	34100	16.36	33833.3	16.36	32500	16.36	29233.3	16.36	28833.3	16.36	25833.3	16.36	27100
		16.37	34966.7	16.37	33866.7	16.37	33333.3	16.37	30833.3	16.37	27700	16.37	28400	16.37	24166.7	16.37	24900
		16.38	33300	16.38	32133.3	16.38	33700	16.38	31600	16.38	27233.3	16.38	28533.3	16.38	25066.7	16.38	26400
		16.39	33333.3	16.39	33066.7	16.39	33500	16.39	32266.7	16.39	28200	16.39	28866.7	16.39	25633.3	16.39	26966.7
		16.4	33733.3	16.4	33566.7	16.4	31933.3	16.4	31633.3	16.4	28500	16.4	27200	16.4	25400	16.4	27533.3
		16.41	34300	16.41	34566.7	16.41	32966.7	16.41	31633.3	16.41	26800	16.41	27566.7	16.41	26266.7	16.41	27300
		16.42	34333.3	16.42	33566.7	16.42	32533.3	16.42	30800	16.42	27700	16.42	29000	16.42	25366.7	16.42	26166.7
		16.43	33266.7	16.43	33500	16.43	32133.3	16.43	30033.3	16.43	27800	16.43	27266.7	16.43	27566.7	16.43	25566.7
		16.44	34966.7	16.44	33066.7	16.44	34000	16.44	32800	16.44	27000	16.44	27733.3	16.44	27466.7	16.44	26500
		16.45	35200	16.45	32733.3	16.45	34700	16.45	31833.3	16.45	26900	16.45	28866.7	16.45	28366.7	16.45	26633.3
		16.46	35066.7	16.46	33266.7	16.46	34900	16.46	31333.3	16.46	27800	16.46	27866.7	16.46	28500	16.46	27766.7
		16.47	32066.7	16.47	32800	16.47	34133.3	16.47	31700	16.47	27633.3	16.47	26900	16.47	29866.7	16.47	26333.3
		16.48	36500	16.48	33000	16.48	30933.3	16.48	30766.7	16.48	26966.7	16.48	29166.7	16.48	31166.7	16.48	27500
		16.49	36066.7	16.49	32000	16.49	30866.7	16.49	29900	16.49	28066.7	16.49	28766.7	16.49	32233.3	16.49	28300
		16.5	35233.3	16.5	32566.7	16.5	32133.3	16.5	32066.7	16.5	29533.3	16.5	29366.7	16.5	36266.7	16.5	26500
		16.51	35000	16.51	34100	16.51	33666.7	16.51	32233.3	16.51	28966.7	16.51	28633.3	16.51	34300	16.51	26566.7
		16.52	33533.3	16.52	34533.3	16.52	31800	16.52	30933.3	16.52	29266.7	16.52	29666.7	16.52	35700	16.52	27400
		16.53	36800	16.53	33466.7	16.53	32400	16.53	32800	16.53	31833.3	16.53	28000	16.53	36133.3	16.53	27200
		16.54	34800	16.54	34666.7	16.54	34100	16.54	31300	16.54	30333.3	16.54	29633.3	16.54	36100	16.54	29700
		16.55	32400	16.55	33066.7	16.55	35400	16.55	31233.3	16.55	28433.3	16.55	29966.7	16.55	35400	16.55	27000
		16.56	33466.7	16.56	34833.3	16.56	32933.3	16.56	32133.3	16.56	29300	16.56	33233.3	16.56	35066.7	16.56	28966.7
		16.57	34433.3	16.57	34733.3	16.57	32733.3	16.57	32666.7	16.57	30433.3	16.57	32800	16.57	36766.7	16.57	29633.3
		16.58	34100	16.58	34766.7	16.58	33666.7	16.58	33533.3	16.58	30333.3	16.58	32366.7	16.58	37233.3	16.58	30533.3
		16.59	33400	16.59	33100	16.59	32466.7	16.59	32533.3	16.59	31300	16.59	32233.3	16.59	34033.3	16.59	29600
		16.6	34833.3	16.6	35566.7	16.6	31800	16.6	33000	16.6	33666.7	16.6	33400	16.6	34766.7	16.6	33533.3
		16.61	35466.7	16.61	33100	16.61	33400	16.61	31966.7	16.61	35400	16.61	34666.7	16.61	34200	16.61	33766.7
		16.62	34466.7	16.62	34266.7	16.62	32033.3	16.62	34566.7	16.62	33966.7	16.62	35933.3	16.62	34833.3	16.62	34966.7
		16.63	34366.7	16.63	32900	16.63	33033.3	16.63	35300	16.63	36033.3	16.63	37500	16.63	33666.7	16.63	33433.3
		16.64	32266.7	16.64	33100	16.64	33466.7	16.64	34200	16.64	37366.7	16.64	37500	16.64	34033.3	16.64	38000
		16.65	34400	16.65	33666.7	16.65	36400	16.65	35600	16.65	37366.7	16.65	36933.3	16.65	35033.3	16.65	37566.7
		16.66	33600	16.66	35233.3	16.66	34266.7	16.66	35133.3	16.66	37800	16.66	36466.7	16.66	37866.7	16.66	38166.7
		16.67	33766.7	16.67	33366.7	16.67	35033.3	16.67	33700	16.67	38966.7	16.67	40366.7	16.67	35966.7	16.67	40600
		16.68	37133.3	16.68	35633.3	16.68	34333.3	16.68	35600	16.68	39033.3	16.68	40033.3	16.68	35000	16.68	38100
		16.69	35766.7	16.69	34700	16.69	33033.3	16.69	36400	16.69	41166.7	16.69	39733.3	16.69	34233.3	16.69	38533.3
		16.7	34533.3	16.7	35100	16.7	32366.7	16.7	36433.3	16.7	39733.3	16.7	37666.7	16.7	32500	16.7	40333.3
		16.71	35166.7	16.71	35200	16.71	33300	16.71	36133.3	16.71	40633.3	16.71	38500	16.71	30766.7	16.71	39500
		16.72	34333.3	16.72	33766.7	16.72	34366.7	16.72	35166.7	16.72	38666.7	16.72	38433.3	16.72	30300	16.72	39033.3
		16.73	35500	16.73	33533.3	16.73	34333.3	16.73	35133.3	16.73	36500	16.73	36733.3	16.73	28366.7	16.73	40000
		16.74	34600	16.74	34833.3	16.74	34566.7	16.74	37333.3	16.74	35733.3	16.74	38833.3	16.74	26966.7	16.74	37633.3
		16.75	34466.7	16.75	33833.3	16.75	34400	16.75	36333.3	16.75	35533.3	16.75	38533.3	16.75	26266.7	16.75	38933.3
		16.76	36766.7	16.76	34600	16.76	32933.3	16.76	35933.3	16.76	33333.3	16.76	35966.7	16.76	24933.3	16.76	38433.3
		16.77	35200	16.77	33166.7	16.77	33400	16.77	34266.7	16.77	31300	16.77	37500	16.77	24700	16.77	38233.3
		16.78	35100	16.78	35333.3	16.78	34366.7	16.78	34833.3	16.78	31666.7	16.78	38233.3	16.78	23000	16.78	37666.7
		16.79	36066.7	16.79	35300	16.79	34166.7	16.79	34466.7	16.79	32133.3	16.79	35000	16.79	22500	16.79	39100
		16.8	35133.3	16.8	33500	16.8	33966.7	16.8	33000	16.8	29900	16.8	33133.3	16.8	23900	16.8	38766.7
		16.81	36700	16.81	33500	16.81	34900	16.81	34333.3	16.81	30233.3	16.81	33400	16.81	22633.3	16.81	36366.7
		16.82	35233.3	16.82	34600	16.82	33000	16.82	32066.7	16.82	29566.7	16.82	33800	16.82	23466.7	16.82	36500
		16.83	36866.7	16.83	34666.7	16.83	32933.3	16.83	31966.7	16.83	28133.3	16.83	32200	16.83	23766.7	16.83	33466.7
		16.84	36066.7	16.84	35733.3	16.84	32366.7	16.84	33000	16.84	26666.7	16.84	31600	16.84	23900	16.84	33600
		16.85	35066.7	16.85	36300	16.85	33333.3	16.85	32966.7	16.85	26866.7	16.85	29466.7	16.85	22766.7	16.85	31333.3
		16.86	34800	16.86	34100	16.86	33966.7	16.86	33033.3	16.86	27233.3	16.86	30366.7	16.86	21866.7	16.86	30033.3
		16.87	35166.7	16.87	35333.3	16.87	35000	16.87	31000	16.87	26666.7	16.87	28233.3	16.87	21800	16.87	29466.7
		16.88	36533.3	16.88	34533.3	16.88	35000	16.88	30633.3	16.88	26133.3	16.88	28000	16.88	22933.3	16.88	25200
		16.89	35633.3	16.89	35100	16.89	34233.3	16.89	31533.3	16.89	25233.3	16.89	29533.3	16.89	22066.7	16.89	25733.3
		16.9	34133.3	16.9	34833.3	16.9	33800	16.9	33233.3	16.9	26800	16.9	29033.3	16.9	22366.7	16.9	27666.7
		16.91	35100	16.91	36000	16.91	33866.7	16.91	32133.3	16.91	26166.7	16.91	26433.3	16.91	22033.3	16.91	26633.3
		16.92	34866.7	16.92	34466.7	16.92	33733.3	16.92	32933.3	16.92	23533.3	16.92	26666.7	16.92	23300	16.92	25066.7
		16.93	34600	16.93	34433.3	16.93	34133.3	16.93	31266.7	16.93	24300	16.93	26666.7	16.93	22100	16.93	24200
		16.94	36966.7	16.94	35333.3	16.94	32800	16.94	31433.3	16.94	24500	16.94	26400	16.94	21233.3	16.94	22900
		16.95	34766.7	16.95	33666.7	16.95	34533.3	16.95	30100	16.95	23966.7	16.95	25966.7	16.95	21500	16.95	23033.3
		16.96	34866.7	16.96	34566.7	16.96	36133.3	16.96	31700	16.96	22366.7	16.96	26266.7	16.96	21700	16.96	24533.3
		16.97	35833.3	16.97	34100	16.97	34533.3	16.97	31066.7	16.97	23800	16.97	26366.7	16.97	21533.3	16.97	24533.3
		16.98	36866.7	16.98	35433.3	16.98	35900	16.98	30700	16.98	25333.3	16.98	26533.3	16.98	21000	16.98	23400
		16.99	36433.3	16.99	36333.3	16.99	32266.7	16.99	31400	16.99	24166.7	16.99	26166.7	16.99	24100	16.99	24200
		17	36400	17	35433.3	17	35633.3	17	30866.7	17	26100	17	27266.7	17	21633.3	17	24633.3
		17.01	36800	17.01	32700	17.01	34400	17.01	31266.7	17.01	25133.3	17.01	25533.3	17.01	23800	17.01	22933.3
		17.02	37700	17.02	35666.7	17.02	34166.7	17.02	32966.7	17.02	24100	17.02	25333.3	17.02	21833.3	17.02	24166.7
		17.03	35666.7	17.03	34133.3	17.03	34100	17.03	31933.3	17.03	24266.7	17.03	25266.7	17.03	21833.3	17.03	24666.7
		17.04	36100	17.04	35000	17.04	33500	17.04	32900	17.04	23966.7	17.04	24466.7	17.04	20466.7	17.04	24100
		17.05	36066.7	17.05	34333.3	17.05	34133.3	17.05	30400	17.05	24833.3	17.05	26466.7	17.05	20866.7	17.05	24600
		17.06	35433.3	17.06	33900	17.06	36600	17.06	30366.7	17.06	24400	17.06	25833.3	17.06	22566.7	17.06	22566.7
		17.07	33966.7	17.07	32833.3	17.07	34766.7	17.07	31000	17.07	24866.7	17.07	25100	17.07	22800	17.07	21500
		17.08	35566.7	17.08	32533.3	17.08	35066.7	17.08	31700	17.08	24300	17.08	25566.7	17.08	20733.3	17.08	23333.3
		17.09	36333.3	17.09	35433.3	17.09	35533.3	17.09	31700	17.09	23100	17.09	25733.3	17.09	22733.3	17.09	23600
		17.1	36066.7	17.1	34566.7	17.1	36000	17.1	29900	17.1	22200	17.1	25766.7	17.1	23566.7	17.1	25133.3
		17.11	35300	17.11	34966.7	17.11	36066.7	17.11	29166.7	17.11	23333.3	17.11	26766.7	17.11	22400	17.11	23066.7
		17.12	35766.7	17.12	36366.7	17.12	34533.3	17.12	29666.7	17.12	23666.7	17.12	27200	17.12	22100	17.12	23800
		17.13	38000	17.13	34200	17.13	33000	17.13	31233.3	17.13	23966.7	17.13	25700	17.13	24300	17.13	24066.7
		17.14	35900	17.14	34233.3	17.14	34900	17.14	31066.7	17.14	23366.7	17.14	24866.7	17.14	23900	17.14	22500
		17.15	36733.3	17.15	36766.7	17.15	36400	17.15	30133.3	17.15	24666.7	17.15	25833.3	17.15	23733.3	17.15	22700
		17.16	38333.3	17.16	36400	17.16	36500	17.16	29733.3	17.16	23466.7	17.16	24433.3	17.16	24466.7	17.16	23666.7
		17.17	35900	17.17	35300	17.17	35066.7	17.17	31400	17.17	25933.3	17.17	24866.7	17.17	23500	17.17	22100
		17.18	36066.7	17.18	35266.7	17.18	34866.7	17.18	29466.7	17.18	24600	17.18	26000	17.18	24333.3	17.18	24500
		17.19	35033.3	17.19	34666.7	17.19	34433.3	17.19	31200	17.19	25166.7	17.19	25100	17.19	24400	17.19	24233.3
		17.2	37733.3	17.2	33066.7	17.2	35866.7	17.2	32800	17.2	24300	17.2	26433.3	17.2	25133.3	17.2	22633.3
		17.21	38566.7	17.21	35100	17.21	35600	17.21	33266.7	17.21	26233.3	17.21	25733.3	17.21	25833.3	17.21	24200
		17.22	37500	17.22	34600	17.22	35966.7	17.22	33400	17.22	23733.3	17.22	27333.3	17.22	25833.3	17.22	23566.7
		17.23	36400	17.23	36766.7	17.23	36266.7	17.23	32433.3	17.23	24533.3	17.23	25200	17.23	26266.7	17.23	23900
		17.24	34400	17.24	35533.3	17.24	35066.7	17.24	32666.7	17.24	25533.3	17.24	26833.3	17.24	27000	17.24	23000
		17.25	36600	17.25	36500	17.25	37366.7	17.25	32700	17.25	24300	17.25	26700	17.25	27366.7	17.25	23733.3
		17.26	38100	17.26	34833.3	17.26	35166.7	17.26	32833.3	17.26	24800	17.26	26233.3	17.26	27500	17.26	25633.3
		17.27	36333.3	17.27	34966.7	17.27	35500	17.27	30900	17.27	24733.3	17.27	27766.7	17.27	29500	17.27	25066.7
		17.28	36500	17.28	37000	17.28	34600	17.28	30666.7	17.28	27000	17.28	27800	17.28	30733.3	17.28	25733.3
		17.29	38733.3	17.29	34166.7	17.29	36800	17.29	30466.7	17.29	26133.3	17.29	28300	17.29	30533.3	17.29	25900
		17.3	39100	17.3	34966.7	17.3	35200	17.3	33166.7	17.3	27100	17.3	27400	17.3	31766.7	17.3	25333.3
		17.31	38566.7	17.31	35966.7	17.31	34000	17.31	32933.3	17.31	26533.3	17.31	28400	17.31	33000	17.31	25533.3
		17.32	35966.7	17.32	36933.3	17.32	34733.3	17.32	33000	17.32	27566.7	17.32	27766.7	17.32	31166.7	17.32	26233.3
		17.33	34266.7	17.33	34100	17.33	35966.7	17.33	33166.7	17.33	27533.3	17.33	27933.3	17.33	30966.7	17.33	25966.7
		17.34	35500	17.34	33666.7	17.34	34700	17.34	32000	17.34	28533.3	17.34	29366.7	17.34	31266.7	17.34	29400
		17.35	36433.3	17.35	38433.3	17.35	35866.7	17.35	31333.3	17.35	29466.7	17.35	31600	17.35	31166.7	17.35	29866.7
		17.36	37466.7	17.36	35233.3	17.36	34033.3	17.36	33166.7	17.36	29833.3	17.36	30100	17.36	30900	17.36	27366.7
		17.37	38066.7	17.37	36166.7	17.37	34366.7	17.37	31066.7	17.37	29933.3	17.37	30166.7	17.37	30166.7	17.37	30266.7
		17.38	35333.3	17.38	33966.7	17.38	35000	17.38	31700	17.38	29233.3	17.38	32066.7	17.38	27966.7	17.38	30966.7
		17.39	34600	17.39	36500	17.39	35166.7	17.39	32300	17.39	32033.3	17.39	33333.3	17.39	27266.7	17.39	31933.3
		17.4	36533.3	17.4	36566.7	17.4	37166.7	17.4	34466.7	17.4	33366.7	17.4	34000	17.4	27566.7	17.4	31366.7
		17.41	37766.7	17.41	37333.3	17.41	36333.3	17.41	34733.3	17.41	31300	17.41	34966.7	17.41	25400	17.41	31800
		17.42	35600	17.42	36833.3	17.42	35866.7	17.42	34133.3	17.42	33500	17.42	35433.3	17.42	24500	17.42	33900
		17.43	35566.7	17.43	34133.3	17.43	36533.3	17.43	33900	17.43	33233.3	17.43	34266.7	17.43	26066.7	17.43	33000
		17.44	36200	17.44	37500	17.44	38100	17.44	34266.7	17.44	33000	17.44	33700	17.44	24900	17.44	34700
		17.45	37033.3	17.45	36433.3	17.45	35633.3	17.45	33466.7	17.45	30266.7	17.45	33266.7	17.45	24866.7	17.45	33133.3
		17.46	38500	17.46	36166.7	17.46	36900	17.46	33233.3	17.46	29733.3	17.46	31633.3	17.46	25033.3	17.46	34166.7
		17.47	35400	17.47	37066.7	17.47	34100	17.47	33966.7	17.47	29733.3	17.47	33066.7	17.47	25800	17.47	36000
		17.48	37166.7	17.48	34766.7	17.48	36166.7	17.48	33266.7	17.48	30000	17.48	32900	17.48	24333.3	17.48	33733.3
		17.49	36900	17.49	34866.7	17.49	35966.7	17.49	32033.3	17.49	28366.7	17.49	32366.7	17.49	25333.3	17.49	32433.3
		17.5	38333.3	17.5	36933.3	17.5	36000	17.5	32866.7	17.5	29566.7	17.5	31500	17.5	24833.3	17.5	32666.7
		17.51	38866.7	17.51	37166.7	17.51	35566.7	17.51	33266.7	17.51	28833.3	17.51	29900	17.51	24266.7	17.51	30233.3
		17.52	38533.3	17.52	35400	17.52	36033.3	17.52	33833.3	17.52	27933.3	17.52	29066.7	17.52	25466.7	17.52	30133.3
		17.53	36833.3	17.53	36733.3	17.53	36033.3	17.53	32966.7	17.53	26433.3	17.53	29566.7	17.53	25633.3	17.53	28600
		17.54	38166.7	17.54	34833.3	17.54	37366.7	17.54	33500	17.54	26966.7	17.54	26700	17.54	25666.7	17.54	25800
		17.55	37200	17.55	35900	17.55	37466.7	17.55	34133.3	17.55	27200	17.55	28633.3	17.55	26500	17.55	25833.3
		17.56	38133.3	17.56	36100	17.56	36333.3	17.56	33900	17.56	27933.3	17.56	28000	17.56	28266.7	17.56	26933.3
		17.57	39300	17.57	35766.7	17.57	37566.7	17.57	32166.7	17.57	26800	17.57	27433.3	17.57	30366.7	17.57	24766.7
		17.58	36633.3	17.58	37300	17.58	35933.3	17.58	33933.3	17.58	28233.3	17.58	29133.3	17.58	31200	17.58	24733.3
		17.59	40366.7	17.59	36500	17.59	37166.7	17.59	34433.3	17.59	28333.3	17.59	28166.7	17.59	33600	17.59	25566.7
		17.6	38300	17.6	36266.7	17.6	37400	17.6	33300	17.6	27933.3	17.6	28000	17.6	33966.7	17.6	24533.3
		17.61	37933.3	17.61	36933.3	17.61	35933.3	17.61	32300	17.61	27500	17.61	28700	17.61	35400	17.61	27333.3
		17.62	36533.3	17.62	36400	17.62	36533.3	17.62	31700	17.62	27500	17.62	30300	17.62	38633.3	17.62	26800
		17.63	37933.3	17.63	35866.7	17.63	34766.7	17.63	31300	17.63	28133.3	17.63	29266.7	17.63	43433.3	17.63	27500
		17.64	39400	17.64	34766.7	17.64	35200	17.64	34266.7	17.64	29066.7	17.64	30266.7	17.64	43933.3	17.64	27633.3
		17.65	40200	17.65	36800	17.65	34900	17.65	35300	17.65	29000	17.65	31300	17.65	46233.3	17.65	26533.3
		17.66	38533.3	17.66	36900	17.66	36833.3	17.66	35100	17.66	29733.3	17.66	31100	17.66	48566.7	17.66	26433.3
		17.67	38000	17.67	36300	17.67	37000	17.67	34700	17.67	33666.7	17.67	32166.7	17.67	50233.3	17.67	27533.3
		17.68	38866.7	17.68	38766.7	17.68	37433.3	17.68	35266.7	17.68	31700	17.68	31233.3	17.68	50533.3	17.68	30433.3
		17.69	37900	17.69	38066.7	17.69	34733.3	17.69	35000	17.69	32566.7	17.69	34866.7	17.69	46800	17.69	29200
		17.7	36633.3	17.7	36600	17.7	35733.3	17.7	35500	17.7	35700	17.7	34966.7	17.7	48333.3	17.7	30766.7
		17.71	37766.7	17.71	35866.7	17.71	37500	17.71	35000	17.71	37866.7	17.71	37233.3	17.71	46800	17.71	32233.3
		17.72	38566.7	17.72	38400	17.72	37933.3	17.72	35666.7	17.72	38400	17.72	39033.3	17.72	44333.3	17.72	35500
		17.73	39333.3	17.73	37066.7	17.73	37833.3	17.73	35233.3	17.73	38600	17.73	41333.3	17.73	41133.3	17.73	37300
		17.74	38500	17.74	36433.3	17.74	38333.3	17.74	37233.3	17.74	43200	17.74	44600	17.74	40466.7	17.74	38866.7
		17.75	37333.3	17.75	36066.7	17.75	39133.3	17.75	36833.3	17.75	45866.7	17.75	44466.7	17.75	39366.7	17.75	40566.7
		17.76	38600	17.76	37633.3	17.76	36866.7	17.76	38566.7	17.76	47300	17.76	45433.3	17.76	36633.3	17.76	45866.7
		17.77	40500	17.77	39100	17.77	37933.3	17.77	38766.7	17.77	47300	17.77	49200	17.77	38866.7	17.77	49900
		17.78	38566.7	17.78	38100	17.78	38866.7	17.78	38566.7	17.78	49433.3	17.78	46666.7	17.78	38866.7	17.78	49833.3
		17.79	40233.3	17.79	38766.7	17.79	35866.7	17.79	39533.3	17.79	47766.7	17.79	49900	17.79	38166.7	17.79	54966.7
		17.8	38466.7	17.8	36166.7	17.8	36766.7	17.8	41566.7	17.8	51066.7	17.8	51900	17.8	42100	17.8	53933.3
		17.81	38466.7	17.81	36733.3	17.81	39266.7	17.81	40266.7	17.81	51600	17.81	49866.7	17.81	44300	17.81	53633.3
		17.82	38100	17.82	36800	17.82	38566.7	17.82	43400	17.82	50066.7	17.82	48433.3	17.82	46766.7	17.82	49900
		17.83	37800	17.83	37166.7	17.83	38400	17.83	41266.7	17.83	49633.3	17.83	48633.3	17.83	50266.7	17.83	51066.7
		17.84	37200	17.84	38900	17.84	39566.7	17.84	42833.3	17.84	49733.3	17.84	46466.7	17.84	52533.3	17.84	49400
		17.85	37433.3	17.85	36000	17.85	39133.3	17.85	41566.7	17.85	49433.3	17.85	46966.7	17.85	55600	17.85	45333.3
		17.86	38266.7	17.86	38066.7	17.86	38633.3	17.86	41533.3	17.86	47533.3	17.86	45033.3	17.86	59633.3	17.86	42666.7
		17.87	38666.7	17.87	36900	17.87	37400	17.87	42500	17.87	46100	17.87	45433.3	17.87	57866.7	17.87	40566.7
		17.88	37633.3	17.88	36100	17.88	36866.7	17.88	41900	17.88	46500	17.88	44200	17.88	56466.7	17.88	40633.3
		17.89	38300	17.89	37066.7	17.89	39700	17.89	41100	17.89	48066.7	17.89	47266.7	17.89	55600	17.89	40600
		17.9	41166.7	17.9	36133.3	17.9	37466.7	17.9	41133.3	17.9	50100	17.9	47466.7	17.9	50966.7	17.9	42366.7
		17.91	39133.3	17.91	37800	17.91	38166.7	17.91	43500	17.91	51833.3	17.91	48800	17.91	47933.3	17.91	43866.7
		17.92	39033.3	17.92	36933.3	17.92	39300	17.92	42866.7	17.92	50500	17.92	49300	17.92	45833.3	17.92	42733.3
		17.93	37433.3	17.93	37400	17.93	39033.3	17.93	39366.7	17.93	53266.7	17.93	51233.3	17.93	40500	17.93	46033.3
		17.94	38066.7	17.94	37066.7	17.94	37266.7	17.94	42100	17.94	52033.3	17.94	51433.3	17.94	37000	17.94	49633.3
		17.95	40700	17.95	38500	17.95	38533.3	17.95	41200	17.95	52433.3	17.95	55033.3	17.95	34600	17.95	51200
		17.96	38566.7	17.96	36833.3	17.96	37433.3	17.96	42566.7	17.96	55166.7	17.96	55800	17.96	32466.7	17.96	55500
		17.97	40000	17.97	39833.3	17.97	37366.7	17.97	43266.7	17.97	53566.7	17.97	57533.3	17.97	29566.7	17.97	58300
		17.98	40766.7	17.98	38033.3	17.98	37833.3	17.98	43700	17.98	51033.3	17.98	57733.3	17.98	28400	17.98	61500
		17.99	40000	17.99	38833.3	17.99	37133.3	17.99	43700	17.99	51100	17.99	56333.3	17.99	26000	17.99	62266.7
		18	40300	18	36766.7	18	37766.7	18	42233.3	18	49833.3	18	53766.7	18	25400	18	62433.3
		18.01	40266.7	18.01	38200	18.01	37400	18.01	41066.7	18.01	44533.3	18.01	54566.7	18.01	23833.3	18.01	61900
		18.02	39200	18.02	38766.7	18.02	40666.7	18.02	41633.3	18.02	45100	18.02	49466.7	18.02	22733.3	18.02	57266.7
		18.03	39566.7	18.03	37633.3	18.03	37400	18.03	40800	18.03	40800	18.03	47400	18.03	24100	18.03	51266.7
		18.04	39300	18.04	37133.3	18.04	38033.3	18.04	40933.3	18.04	41100	18.04	46400	18.04	23600	18.04	48833.3
		18.05	38433.3	18.05	38600	18.05	40366.7	18.05	41233.3	18.05	38300	18.05	43166.7	18.05	23400	18.05	44066.7
		18.06	37933.3	18.06	38633.3	18.06	40400	18.06	38266.7	18.06	34333.3	18.06	39833.3	18.06	23333.3	18.06	40566.7
		18.07	40300	18.07	38833.3	18.07	39433.3	18.07	39333.3	18.07	34533.3	18.07	36433.3	18.07	24666.7	18.07	35966.7
		18.08	39066.7	18.08	38600	18.08	37033.3	18.08	40366.7	18.08	33000	18.08	35266.7	18.08	22300	18.08	33733.3
		18.09	40566.7	18.09	38133.3	18.09	39166.7	18.09	36200	18.09	31100	18.09	35033.3	18.09	24233.3	18.09	32366.7
		18.1	40366.7	18.1	37633.3	18.1	39200	18.1	37733.3	18.1	29033.3	18.1	32666.7	18.1	23600	18.1	32400
		18.11	39400	18.11	37933.3	18.11	40466.7	18.11	36300	18.11	29366.7	18.11	31833.3	18.11	22766.7	18.11	29066.7
		18.12	41100	18.12	37166.7	18.12	39600	18.12	36266.7	18.12	30166.7	18.12	31400	18.12	23866.7	18.12	28100
		18.13	38566.7	18.13	38766.7	18.13	38766.7	18.13	36133.3	18.13	30000	18.13	29833.3	18.13	23800	18.13	26900
		18.14	42233.3	18.14	38266.7	18.14	37833.3	18.14	34566.7	18.14	28233.3	18.14	28866.7	18.14	24066.7	18.14	26100
		18.15	40566.7	18.15	38466.7	18.15	39933.3	18.15	35233.3	18.15	28700	18.15	27333.3	18.15	24033.3	18.15	25366.7
		18.16	40233.3	18.16	39266.7	18.16	38633.3	18.16	34800	18.16	27200	18.16	27200	18.16	24466.7	18.16	26366.7
		18.17	40166.7	18.17	36833.3	18.17	38333.3	18.17	36033.3	18.17	26800	18.17	27666.7	18.17	24400	18.17	25633.3
		18.18	39500	18.18	38200	18.18	39466.7	18.18	35600	18.18	25800	18.18	27700	18.18	24933.3	18.18	25566.7
		18.19	40333.3	18.19	38266.7	18.19	37300	18.19	35466.7	18.19	27533.3	18.19	27433.3	18.19	25633.3	18.19	25700
		18.2	39100	18.2	39066.7	18.2	37266.7	18.2	34200	18.2	25200	18.2	26466.7	18.2	25900	18.2	25333.3
		18.21	41966.7	18.21	39300	18.21	39066.7	18.21	35866.7	18.21	27100	18.21	28366.7	18.21	25933.3	18.21	24700
		18.22	39400	18.22	38533.3	18.22	38000	18.22	34633.3	18.22	25466.7	18.22	26900	18.22	26833.3	18.22	25633.3
		18.23	39966.7	18.23	38333.3	18.23	38433.3	18.23	35000	18.23	25566.7	18.23	27966.7	18.23	25633.3	18.23	25233.3
		18.24	41333.3	18.24	39500	18.24	39033.3	18.24	33666.7	18.24	26800	18.24	27866.7	18.24	26233.3	18.24	25566.7
		18.25	40600	18.25	41966.7	18.25	37933.3	18.25	33600	18.25	26700	18.25	27366.7	18.25	25966.7	18.25	25533.3
		18.26	38700	18.26	38400	18.26	37800	18.26	34766.7	18.26	25600	18.26	26833.3	18.26	24033.3	18.26	25333.3
		18.27	41500	18.27	39400	18.27	39300	18.27	34400	18.27	24700	18.27	27266.7	18.27	23900	18.27	24433.3
		18.28	41633.3	18.28	41100	18.28	40066.7	18.28	33733.3	18.28	26200	18.28	29633.3	18.28	24866.7	18.28	25400
		18.29	41366.7	18.29	37900	18.29	41300	18.29	33733.3	18.29	27666.7	18.29	28633.3	18.29	23600	18.29	25500
		18.3	40400	18.3	38933.3	18.3	37766.7	18.3	33666.7	18.3	27300	18.3	30933.3	18.3	23600	18.3	25400
		18.31	40300	18.31	39300	18.31	38433.3	18.31	33933.3	18.31	26666.7	18.31	27633.3	18.31	23366.7	18.31	26800
		18.32	41933.3	18.32	38866.7	18.32	37433.3	18.32	33766.7	18.32	26933.3	18.32	28866.7	18.32	21500	18.32	27766.7
		18.33	39333.3	18.33	39266.7	18.33	37800	18.33	36966.7	18.33	26200	18.33	30300	18.33	20833.3	18.33	27966.7
		18.34	41033.3	18.34	37200	18.34	39800	18.34	36433.3	18.34	28400	18.34	29133.3	18.34	21900	18.34	27666.7
		18.35	38766.7	18.35	38933.3	18.35	40233.3	18.35	35066.7	18.35	27633.3	18.35	28966.7	18.35	21600	18.35	27766.7
		18.36	40266.7	18.36	40000	18.36	41333.3	18.36	35233.3	18.36	27100	18.36	28166.7	18.36	21000	18.36	28100
		18.37	38466.7	18.37	39400	18.37	39533.3	18.37	34100	18.37	26566.7	18.37	27966.7	18.37	22166.7	18.37	27133.3
		18.38	40466.7	18.38	41566.7	18.38	40033.3	18.38	35600	18.38	27100	18.38	26833.3	18.38	20933.3	18.38	28066.7
		18.39	40433.3	18.39	41933.3	18.39	38566.7	18.39	33800	18.39	26933.3	18.39	27100	18.39	19900	18.39	26600
		18.4	42666.7	18.4	40566.7	18.4	39500	18.4	34766.7	18.4	25466.7	18.4	25600	18.4	21300	18.4	25833.3
		18.41	40066.7	18.41	39466.7	18.41	40033.3	18.41	33733.3	18.41	25633.3	18.41	27466.7	18.41	20933.3	18.41	25566.7
		18.42	41333.3	18.42	38666.7	18.42	38566.7	18.42	35733.3	18.42	25266.7	18.42	27933.3	18.42	20566.7	18.42	23866.7
		18.43	41066.7	18.43	40133.3	18.43	37766.7	18.43	35266.7	18.43	26800	18.43	27400	18.43	21333.3	18.43	26033.3
		18.44	40466.7	18.44	41033.3	18.44	40700	18.44	36500	18.44	25266.7	18.44	25500	18.44	20600	18.44	23200
		18.45	42133.3	18.45	40300	18.45	40666.7	18.45	33900	18.45	25833.3	18.45	25766.7	18.45	21000	18.45	23800
		18.46	42233.3	18.46	40300	18.46	39900	18.46	33900	18.46	24800	18.46	25966.7	18.46	22066.7	18.46	22800
		18.47	42033.3	18.47	42433.3	18.47	39033.3	18.47	35200	18.47	23366.7	18.47	26266.7	18.47	21866.7	18.47	21800
		18.48	43266.7	18.48	40000	18.48	40766.7	18.48	33800	18.48	24266.7	18.48	25366.7	18.48	21000	18.48	21700
		18.49	40766.7	18.49	39933.3	18.49	40500	18.49	35133.3	18.49	23600	18.49	23966.7	18.49	21600	18.49	22166.7
		18.5	42033.3	18.5	39933.3	18.5	39300	18.5	36366.7	18.5	22766.7	18.5	26533.3	18.5	19733.3	18.5	23366.7
		18.51	39400	18.51	40033.3	18.51	40166.7	18.51	35933.3	18.51	23766.7	18.51	24100	18.51	20300	18.51	22533.3
		18.52	42100	18.52	42600	18.52	39900	18.52	34766.7	18.52	22500	18.52	25766.7	18.52	20433.3	18.52	22166.7
		18.53	39800	18.53	41766.7	18.53	41866.7	18.53	33366.7	18.53	22766.7	18.53	24266.7	18.53	21366.7	18.53	21600
		18.54	39300	18.54	41433.3	18.54	40600	18.54	33333.3	18.54	24500	18.54	25800	18.54	19933.3	18.54	20566.7
		18.55	43333.3	18.55	39900	18.55	41766.7	18.55	32900	18.55	23533.3	18.55	25300	18.55	20766.7	18.55	22600
		18.56	40600	18.56	38733.3	18.56	38300	18.56	33933.3	18.56	22800	18.56	25666.7	18.56	20300	18.56	20800
		18.57	40233.3	18.57	40000	18.57	39500	18.57	33533.3	18.57	24633.3	18.57	25800	18.57	21233.3	18.57	23366.7
		18.58	43266.7	18.58	39866.7	18.58	39366.7	18.58	32466.7	18.58	24300	18.58	22866.7	18.58	21600	18.58	23333.3
		18.59	43100	18.59	40433.3	18.59	40266.7	18.59	35433.3	18.59	24000	18.59	22766.7	18.59	21633.3	18.59	23100
		18.6	41900	18.6	43900	18.6	38400	18.6	36333.3	18.6	23666.7	18.6	25500	18.6	21300	18.6	23200
		18.61	40833.3	18.61	39500	18.61	41066.7	18.61	35233.3	18.61	23100	18.61	24500	18.61	20666.7	18.61	21300
		18.62	40000	18.62	41266.7	18.62	41566.7	18.62	34166.7	18.62	22366.7	18.62	24066.7	18.62	21333.3	18.62	22100
		18.63	42500	18.63	39066.7	18.63	40233.3	18.63	34466.7	18.63	24066.7	18.63	24100	18.63	21800	18.63	21666.7
		18.64	41866.7	18.64	40633.3	18.64	41200	18.64	34433.3	18.64	24433.3	18.64	24833.3	18.64	21366.7	18.64	21666.7
		18.65	41800	18.65	41200	18.65	39333.3	18.65	32933.3	18.65	23833.3	18.65	23500	18.65	21033.3	18.65	21700
		18.66	41333.3	18.66	39433.3	18.66	38700	18.66	33833.3	18.66	23966.7	18.66	25533.3	18.66	22800	18.66	22533.3
		18.67	42766.7	18.67	41366.7	18.67	40033.3	18.67	35133.3	18.67	21600	18.67	25066.7	18.67	21300	18.67	22333.3
		18.68	41633.3	18.68	40366.7	18.68	39000	18.68	33166.7	18.68	23966.7	18.68	24366.7	18.68	23233.3	18.68	23300
		18.69	41366.7	18.69	39933.3	18.69	41033.3	18.69	34433.3	18.69	22933.3	18.69	25166.7	18.69	22066.7	18.69	21866.7
		18.7	41433.3	18.7	41033.3	18.7	39833.3	18.7	34033.3	18.7	24200	18.7	24300	18.7	21500	18.7	21500
		18.71	41266.7	18.71	41866.7	18.71	39633.3	18.71	34733.3	18.71	23400	18.71	24466.7	18.71	21366.7	18.71	21533.3
		18.72	41333.3	18.72	39700	18.72	38633.3	18.72	33733.3	18.72	23733.3	18.72	24500	18.72	21066.7	18.72	22533.3
		18.73	41700	18.73	39000	18.73	41166.7	18.73	35333.3	18.73	21900	18.73	24500	18.73	22933.3	18.73	22700
		18.74	42200	18.74	42166.7	18.74	43066.7	18.74	34566.7	18.74	23066.7	18.74	24800	18.74	22766.7	18.74	21666.7
		18.75	42333.3	18.75	42000	18.75	40566.7	18.75	34766.7	18.75	24300	18.75	25166.7	18.75	22133.3	18.75	21533.3
		18.76	42766.7	18.76	41800	18.76	40800	18.76	33100	18.76	23100	18.76	25600	18.76	21600	18.76	22700
		18.77	43700	18.77	41533.3	18.77	41266.7	18.77	35433.3	18.77	22600	18.77	26033.3	18.77	21700	18.77	22800
		18.78	41933.3	18.78	41133.3	18.78	40766.7	18.78	34466.7	18.78	24466.7	18.78	24900	18.78	22766.7	18.78	22133.3
		18.79	42900	18.79	42300	18.79	40233.3	18.79	38400	18.79	22966.7	18.79	27200	18.79	21900	18.79	23166.7
		18.8	41000	18.8	40900	18.8	41166.7	18.8	36433.3	18.8	22500	18.8	26800	18.8	22600	18.8	23600
		18.81	41633.3	18.81	41500	18.81	40333.3	18.81	33833.3	18.81	22600	18.81	26066.7	18.81	22733.3	18.81	22233.3
		18.82	41133.3	18.82	40800	18.82	41333.3	18.82	37233.3	18.82	23466.7	18.82	25700	18.82	23200	18.82	21666.7
		18.83	42666.7	18.83	42900	18.83	42800	18.83	35866.7	18.83	23766.7	18.83	25733.3	18.83	22200	18.83	21466.7
		18.84	43533.3	18.84	40366.7	18.84	40033.3	18.84	36466.7	18.84	24466.7	18.84	24900	18.84	22366.7	18.84	22300
		18.85	43833.3	18.85	41000	18.85	40266.7	18.85	36000	18.85	22633.3	18.85	27466.7	18.85	23500	18.85	23633.3
		18.86	42966.7	18.86	42333.3	18.86	42533.3	18.86	36000	18.86	21333.3	18.86	25400	18.86	22233.3	18.86	22466.7
		18.87	43833.3	18.87	43366.7	18.87	43333.3	18.87	35133.3	18.87	23433.3	18.87	26200	18.87	24400	18.87	22266.7
		18.88	42166.7	18.88	42100	18.88	41166.7	18.88	35733.3	18.88	23766.7	18.88	28266.7	18.88	22933.3	18.88	23233.3
		18.89	42866.7	18.89	41666.7	18.89	40433.3	18.89	33966.7	18.89	22733.3	18.89	27333.3	18.89	24433.3	18.89	23800
		18.9	45100	18.9	42233.3	18.9	42900	18.9	35266.7	18.9	22800	18.9	26533.3	18.9	23433.3	18.9	23533.3
		18.91	42000	18.91	42933.3	18.91	41066.7	18.91	35033.3	18.91	24000	18.91	28066.7	18.91	24633.3	18.91	23933.3
		18.92	43833.3	18.92	44066.7	18.92	40800	18.92	34666.7	18.92	23766.7	18.92	27500	18.92	23566.7	18.92	23466.7
		18.93	43100	18.93	41733.3	18.93	41933.3	18.93	33533.3	18.93	24700	18.93	27033.3	18.93	22166.7	18.93	24500
		18.94	43400	18.94	40800	18.94	42400	18.94	33900	18.94	23600	18.94	27266.7	18.94	22733.3	18.94	24200
		18.95	44833.3	18.95	42800	18.95	43366.7	18.95	35900	18.95	25266.7	18.95	26666.7	18.95	23366.7	18.95	24266.7
		18.96	45066.7	18.96	42366.7	18.96	41533.3	18.96	37766.7	18.96	23466.7	18.96	23500	18.96	22733.3	18.96	25666.7
		18.97	43833.3	18.97	42466.7	18.97	41566.7	18.97	36100	18.97	23133.3	18.97	26100	18.97	20666.7	18.97	24033.3
		18.98	41200	18.98	42433.3	18.98	42400	18.98	36533.3	18.98	24533.3	18.98	27266.7	18.98	21933.3	18.98	25366.7
		18.99	44066.7	18.99	43900	18.99	40900	18.99	37800	18.99	24866.7	18.99	27133.3	18.99	21800	18.99	25033.3
		19	44200	19	44133.3	19	41433.3	19	35866.7	19	23900	19	27766.7	19	22500	19	25166.7
		19.01	43800	19.01	42100	19.01	43500	19.01	36333.3	19.01	23566.7	19.01	27566.7	19.01	21966.7	19.01	25933.3
		19.02	43766.7	19.02	41566.7	19.02	42566.7	19.02	34633.3	19.02	25133.3	19.02	26500	19.02	21000	19.02	25466.7
		19.03	43400	19.03	42366.7	19.03	41933.3	19.03	35166.7	19.03	25466.7	19.03	28333.3	19.03	20833.3	19.03	25566.7
		19.04	42600	19.04	41566.7	19.04	41466.7	19.04	36133.3	19.04	23633.3	19.04	27333.3	19.04	21266.7	19.04	24733.3
		19.05	42600	19.05	41900	19.05	40900	19.05	36800	19.05	24466.7	19.05	26833.3	19.05	21900	19.05	24833.3
		19.06	41100	19.06	41700	19.06	42133.3	19.06	37266.7	19.06	24366.7	19.06	27200	19.06	22100	19.06	24900
		19.07	43066.7	19.07	43533.3	19.07	42233.3	19.07	37066.7	19.07	24900	19.07	26033.3	19.07	21866.7	19.07	24000
		19.08	41533.3	19.08	43666.7	19.08	42600	19.08	34300	19.08	24700	19.08	26466.7	19.08	23200	19.08	23866.7
		19.09	43933.3	19.09	41800	19.09	43366.7	19.09	38833.3	19.09	24800	19.09	24466.7	19.09	22966.7	19.09	23166.7
		19.1	45066.7	19.1	43400	19.1	43366.7	19.1	35933.3	19.1	24333.3	19.1	26133.3	19.1	22666.7	19.1	24066.7
		19.11	43866.7	19.11	44033.3	19.11	43400	19.11	37233.3	19.11	24100	19.11	28700	19.11	22766.7	19.11	24066.7
		19.12	44666.7	19.12	44500	19.12	44766.7	19.12	37600	19.12	24400	19.12	26566.7	19.12	23466.7	19.12	23600
		19.13	43833.3	19.13	43966.7	19.13	43833.3	19.13	36033.3	19.13	25500	19.13	26500	19.13	23200	19.13	24033.3
		19.14	41966.7	19.14	43866.7	19.14	42566.7	19.14	35600	19.14	24600	19.14	26966.7	19.14	24900	19.14	22800
		19.15	45733.3	19.15	46500	19.15	43500	19.15	36100	19.15	26533.3	19.15	26333.3	19.15	24366.7	19.15	22633.3
		19.16	44766.7	19.16	42433.3	19.16	44200	19.16	36033.3	19.16	25933.3	19.16	26100	19.16	25466.7	19.16	22533.3
		19.17	45966.7	19.17	41233.3	19.17	44366.7	19.17	35900	19.17	23766.7	19.17	27100	19.17	25066.7	19.17	24166.7
		19.18	44766.7	19.18	43600	19.18	44466.7	19.18	36333.3	19.18	27033.3	19.18	26200	19.18	27133.3	19.18	22066.7
		19.19	44500	19.19	42800	19.19	43033.3	19.19	36366.7	19.19	24400	19.19	26600	19.19	31100	19.19	23566.7
		19.2	45033.3	19.2	41900	19.2	45600	19.2	35200	19.2	25666.7	19.2	27733.3	19.2	30566.7	19.2	22933.3
		19.21	46000	19.21	43233.3	19.21	44266.7	19.21	37200	19.21	25333.3	19.21	27400	19.21	32566.7	19.21	23166.7
		19.22	45333.3	19.22	46500	19.22	41233.3	19.22	37766.7	19.22	27100	19.22	27533.3	19.22	36266.7	19.22	23433.3
		19.23	43500	19.23	43500	19.23	45133.3	19.23	36533.3	19.23	27666.7	19.23	29666.7	19.23	37666.7	19.23	26366.7
		19.24	44700	19.24	45200	19.24	41633.3	19.24	39100	19.24	26533.3	19.24	29233.3	19.24	36866.7	19.24	26066.7
		19.25	46800	19.25	44066.7	19.25	44300	19.25	37300	19.25	27066.7	19.25	28633.3	19.25	42633.3	19.25	25833.3
		19.26	45133.3	19.26	43433.3	19.26	45000	19.26	37366.7	19.26	28833.3	19.26	30400	19.26	41100	19.26	25400
		19.27	45800	19.27	43733.3	19.27	44300	19.27	38033.3	19.27	30566.7	19.27	32566.7	19.27	43400	19.27	26400
		19.28	45133.3	19.28	43833.3	19.28	45433.3	19.28	39300	19.28	31500	19.28	31133.3	19.28	46900	19.28	28200
		19.29	45100	19.29	44400	19.29	43900	19.29	40133.3	19.29	31200	19.29	32933.3	19.29	45100	19.29	29166.7
		19.3	46100	19.3	47266.7	19.3	45866.7	19.3	39100	19.3	31633.3	19.3	32966.7	19.3	46633.3	19.3	31633.3
		19.31	45066.7	19.31	43366.7	19.31	45733.3	19.31	39500	19.31	34766.7	19.31	35633.3	19.31	44800	19.31	32966.7
		19.32	43866.7	19.32	44066.7	19.32	43400	19.32	39700	19.32	36500	19.32	36366.7	19.32	44333.3	19.32	33266.7
		19.33	43866.7	19.33	45566.7	19.33	44100	19.33	39900	19.33	35866.7	19.33	37933.3	19.33	43800	19.33	33866.7
		19.34	44666.7	19.34	44400	19.34	44733.3	19.34	37933.3	19.34	39166.7	19.34	41333.3	19.34	38433.3	19.34	37266.7
		19.35	44900	19.35	43366.7	19.35	44033.3	19.35	41933.3	19.35	41166.7	19.35	42833.3	19.35	39533.3	19.35	37166.7
		19.36	46466.7	19.36	45166.7	19.36	47100	19.36	41966.7	19.36	41533.3	19.36	43400	19.36	36933.3	19.36	40600
		19.37	46433.3	19.37	43466.7	19.37	45500	19.37	42100	19.37	45833.3	19.37	46066.7	19.37	35733.3	19.37	44200
		19.38	46100	19.38	46200	19.38	43933.3	19.38	42300	19.38	45833.3	19.38	46700	19.38	33266.7	19.38	46833.3
		19.39	45733.3	19.39	44200	19.39	43200	19.39	44300	19.39	44800	19.39	49000	19.39	31566.7	19.39	46500
		19.4	44566.7	19.4	47466.7	19.4	45100	19.4	41900	19.4	46600	19.4	48100	19.4	32133.3	19.4	47333.3
		19.41	45766.7	19.41	44666.7	19.41	47833.3	19.41	43433.3	19.41	47500	19.41	49466.7	19.41	29533.3	19.41	49900
		19.42	46666.7	19.42	42666.7	19.42	44966.7	19.42	44833.3	19.42	47800	19.42	49200	19.42	27300	19.42	48466.7
		19.43	45966.7	19.43	46000	19.43	45400	19.43	42866.7	19.43	45933.3	19.43	46033.3	19.43	27333.3	19.43	49366.7
		19.44	45733.3	19.44	46900	19.44	45433.3	19.44	43900	19.44	44933.3	19.44	46633.3	19.44	27000	19.44	48933.3
		19.45	44700	19.45	45000	19.45	46066.7	19.45	44266.7	19.45	43333.3	19.45	45333.3	19.45	24766.7	19.45	48666.7
		19.46	47300	19.46	43800	19.46	45400	19.46	45966.7	19.46	42366.7	19.46	44366.7	19.46	24066.7	19.46	44600
		19.47	47500	19.47	45200	19.47	46100	19.47	45633.3	19.47	38733.3	19.47	42766.7	19.47	23600	19.47	42766.7
		19.48	46233.3	19.48	46600	19.48	45966.7	19.48	44933.3	19.48	39466.7	19.48	40733.3	19.48	25500	19.48	39433.3
		19.49	46033.3	19.49	45333.3	19.49	45866.7	19.49	45233.3	19.49	35700	19.49	38000	19.49	24266.7	19.49	37800
		19.5	47600	19.5	46433.3	19.5	46033.3	19.5	41966.7	19.5	35433.3	19.5	38100	19.5	24966.7	19.5	36300
		19.51	46266.7	19.51	46433.3	19.51	44233.3	19.51	42066.7	19.51	32933.3	19.51	35200	19.51	23566.7	19.51	33866.7
		19.52	46766.7	19.52	44266.7	19.52	46033.3	19.52	42733.3	19.52	30766.7	19.52	34966.7	19.52	22100	19.52	32166.7
		19.53	47633.3	19.53	44833.3	19.53	46400	19.53	41633.3	19.53	29633.3	19.53	33100	19.53	23766.7	19.53	31133.3
		19.54	47633.3	19.54	46500	19.54	46166.7	19.54	41533.3	19.54	30700	19.54	33800	19.54	23166.7	19.54	29266.7
		19.55	48200	19.55	45666.7	19.55	43533.3	19.55	39833.3	19.55	29966.7	19.55	32533.3	19.55	24900	19.55	27233.3
		19.56	46233.3	19.56	45033.3	19.56	45400	19.56	40400	19.56	29233.3	19.56	30966.7	19.56	24233.3	19.56	28300
		19.57	47500	19.57	44900	19.57	44200	19.57	40566.7	19.57	28500	19.57	28766.7	19.57	23800	19.57	27633.3
		19.58	46833.3	19.58	46433.3	19.58	45933.3	19.58	39633.3	19.58	27766.7	19.58	28500	19.58	25200	19.58	27133.3
		19.59	47166.7	19.59	45100	19.59	43800	19.59	38566.7	19.59	27866.7	19.59	28800	19.59	23400	19.59	25333.3
		19.6	47200	19.6	44733.3	19.6	44766.7	19.6	41700	19.6	27900	19.6	30233.3	19.6	22600	19.6	25666.7
		19.61	45866.7	19.61	46200	19.61	45933.3	19.61	38766.7	19.61	29100	19.61	28800	19.61	23300	19.61	24500
		19.62	46400	19.62	45033.3	19.62	45933.3	19.62	37633.3	19.62	28300	19.62	28700	19.62	24433.3	19.62	24300
		19.63	45833.3	19.63	47833.3	19.63	45266.7	19.63	37500	19.63	29966.7	19.63	28300	19.63	22333.3	19.63	24400
		19.64	48200	19.64	47100	19.64	45000	19.64	39633.3	19.64	27233.3	19.64	28300	19.64	24500	19.64	25966.7
		19.65	45600	19.65	45466.7	19.65	46400	19.65	38766.7	19.65	26966.7	19.65	28400	19.65	23633.3	19.65	24333.3
		19.66	50266.7	19.66	44400	19.66	45600	19.66	40300	19.66	25333.3	19.66	27466.7	19.66	22933.3	19.66	25733.3
		19.67	49233.3	19.67	45333.3	19.67	46033.3	19.67	41500	19.67	27500	19.67	27400	19.67	24033.3	19.67	25066.7
		19.68	45500	19.68	46366.7	19.68	46200	19.68	38833.3	19.68	26466.7	19.68	28166.7	19.68	24800	19.68	26366.7
		19.69	48566.7	19.69	47200	19.69	46333.3	19.69	41733.3	19.69	27666.7	19.69	27466.7	19.69	22666.7	19.69	26500
		19.7	47566.7	19.7	47133.3	19.7	44933.3	19.7	41100	19.7	27266.7	19.7	28500	19.7	24333.3	19.7	24600
		19.71	46300	19.71	47033.3	19.71	48000	19.71	39633.3	19.71	27133.3	19.71	30533.3	19.71	23200	19.71	25100
		19.72	45133.3	19.72	47700	19.72	46333.3	19.72	38033.3	19.72	24600	19.72	30000	19.72	22500	19.72	24166.7
		19.73	47333.3	19.73	48233.3	19.73	46900	19.73	38433.3	19.73	25700	19.73	28833.3	19.73	24200	19.73	24433.3
		19.74	47833.3	19.74	46633.3	19.74	46100	19.74	36900	19.74	26366.7	19.74	28100	19.74	22766.7	19.74	25266.7
		19.75	46900	19.75	46000	19.75	46666.7	19.75	38700	19.75	25766.7	19.75	28600	19.75	23666.7	19.75	25266.7
		19.76	48500	19.76	45633.3	19.76	46400	19.76	39733.3	19.76	27333.3	19.76	27466.7	19.76	23166.7	19.76	26133.3
		19.77	49233.3	19.77	47233.3	19.77	45100	19.77	39066.7	19.77	25766.7	19.77	28133.3	19.77	23000	19.77	24933.3
		19.78	46600	19.78	45633.3	19.78	47033.3	19.78	37866.7	19.78	24800	19.78	28300	19.78	22266.7	19.78	24233.3
		19.79	46366.7	19.79	46533.3	19.79	46200	19.79	39066.7	19.79	23966.7	19.79	29000	19.79	22966.7	19.79	24766.7
		19.8	48200	19.8	46533.3	19.8	47600	19.8	40033.3	19.8	26533.3	19.8	27033.3	19.8	25100	19.8	23566.7
		19.81	48366.7	19.81	45966.7	19.81	46833.3	19.81	41800	19.81	26600	19.81	27233.3	19.81	24633.3	19.81	24166.7
		19.82	46600	19.82	47066.7	19.82	46500	19.82	38100	19.82	26800	19.82	29033.3	19.82	23433.3	19.82	24700
		19.83	47100	19.83	47066.7	19.83	44900	19.83	38533.3	19.83	26333.3	19.83	27266.7	19.83	25666.7	19.83	25800
		19.84	47566.7	19.84	48800	19.84	46333.3	19.84	38866.7	19.84	26400	19.84	27100	19.84	24600	19.84	24500
		19.85	46333.3	19.85	47033.3	19.85	44533.3	19.85	38066.7	19.85	25833.3	19.85	27700	19.85	24866.7	19.85	23600
		19.86	46833.3	19.86	47266.7	19.86	47700	19.86	39566.7	19.86	25166.7	19.86	27233.3	19.86	24033.3	19.86	23433.3
		19.87	48100	19.87	48133.3	19.87	46633.3	19.87	39700	19.87	24766.7	19.87	27333.3	19.87	24433.3	19.87	23200
		19.88	48433.3	19.88	47633.3	19.88	45033.3	19.88	39433.3	19.88	27366.7	19.88	27566.7	19.88	24033.3	19.88	23566.7
		19.89	47066.7	19.89	46633.3	19.89	47066.7	19.89	39733.3	19.89	27500	19.89	27366.7	19.89	24533.3	19.89	24700
		19.9	48533.3	19.9	48800	19.9	47066.7	19.9	39833.3	19.9	26766.7	19.9	27466.7	19.9	27033.3	19.9	26133.3
		19.91	47400	19.91	46800	19.91	47733.3	19.91	38933.3	19.91	27366.7	19.91	28433.3	19.91	25066.7	19.91	26633.3
		19.92	48666.7	19.92	47733.3	19.92	46666.7	19.92	38166.7	19.92	27700	19.92	28700	19.92	24966.7	19.92	25166.7
		19.93	51033.3	19.93	46733.3	19.93	49133.3	19.93	39333.3	19.93	27900	19.93	28866.7	19.93	27033.3	19.93	25166.7
		19.94	47900	19.94	47666.7	19.94	46966.7	19.94	38233.3	19.94	30300	19.94	30933.3	19.94	25733.3	19.94	24966.7
		19.95	47266.7	19.95	48266.7	19.95	47233.3	19.95	40700	19.95	27366.7	19.95	29400	19.95	26033.3	19.95	26133.3
		19.96	49366.7	19.96	49100	19.96	48333.3	19.96	38966.7	19.96	26900	19.96	29066.7	19.96	27133.3	19.96	24900
		19.97	46833.3	19.97	48933.3	19.97	49033.3	19.97	40300	19.97	28266.7	19.97	29866.7	19.97	26700	19.97	26366.7
		19.98	49500	19.98	48166.7	19.98	47166.7	19.98	40066.7	19.98	27533.3	19.98	28133.3	19.98	27800	19.98	26566.7
		19.99	47533.3	19.99	47500	19.99	49366.7	19.99	40166.7	19.99	26866.7	19.99	30366.7	19.99	26366.7	19.99	26966.7
		20	48066.7	20	47266.7	20	48566.7	20	42200	20	28566.7	20	29000	20	26600	20	24400
		20.01	47533.3	20.01	50066.7	20.01	48666.7	20.01	40333.3	20.01	29066.7	20.01	29800	20.01	25533.3	20.01	26333.3
		20.02	48633.3	20.02	49366.7	20.02	50566.7	20.02	40833.3	20.02	29700	20.02	29666.7	20.02	25233.3	20.02	26700
		20.03	48233.3	20.03	45833.3	20.03	49066.7	20.03	41366.7	20.03	29966.7	20.03	29533.3	20.03	26366.7	20.03	27900
		20.04	48266.7	20.04	46933.3	20.04	47066.7	20.04	40400	20.04	27633.3	20.04	29366.7	20.04	26833.3	20.04	28500
		20.05	47500	20.05	50733.3	20.05	49066.7	20.05	42833.3	20.05	28000	20.05	31166.7	20.05	25500	20.05	27100
		20.06	47266.7	20.06	48133.3	20.06	49666.7	20.06	40866.7	20.06	29866.7	20.06	32400	20.06	24033.3	20.06	27766.7
		20.07	48900	20.07	48266.7	20.07	47466.7	20.07	39733.3	20.07	29166.7	20.07	30766.7	20.07	24366.7	20.07	29366.7
		20.08	49800	20.08	49466.7	20.08	47566.7	20.08	40066.7	20.08	28000	20.08	31300	20.08	25700	20.08	28933.3
		20.09	51866.7	20.09	48433.3	20.09	48166.7	20.09	42933.3	20.09	27800	20.09	31166.7	20.09	24500	20.09	27466.7
		20.1	49266.7	20.1	47666.7	20.1	49366.7	20.1	42000	20.1	30000	20.1	31266.7	20.1	23666.7	20.1	28300
		20.11	48233.3	20.11	47333.3	20.11	46866.7	20.11	42366.7	20.11	30433.3	20.11	28733.3	20.11	23433.3	20.11	27733.3
		20.12	51933.3	20.12	47100	20.12	48100	20.12	40466.7	20.12	30000	20.12	30966.7	20.12	24266.7	20.12	28966.7
		20.13	47566.7	20.13	47700	20.13	46600	20.13	42566.7	20.13	29200	20.13	31733.3	20.13	24300	20.13	29600
		20.14	47566.7	20.14	47766.7	20.14	47500	20.14	41366.7	20.14	28000	20.14	30100	20.14	22966.7	20.14	28200
		20.15	49900	20.15	48800	20.15	47633.3	20.15	42066.7	20.15	27400	20.15	30533.3	20.15	22466.7	20.15	26066.7
		20.16	52366.7	20.16	50233.3	20.16	48333.3	20.16	43866.7	20.16	28666.7	20.16	29866.7	20.16	22566.7	20.16	26100
		20.17	50733.3	20.17	47200	20.17	50000	20.17	42166.7	20.17	27400	20.17	29066.7	20.17	24766.7	20.17	26600
		20.18	48566.7	20.18	48333.3	20.18	48333.3	20.18	39800	20.18	28333.3	20.18	31000	20.18	23066.7	20.18	26366.7
		20.19	49966.7	20.19	50866.7	20.19	49333.3	20.19	42633.3	20.19	29000	20.19	29800	20.19	23366.7	20.19	24800
		20.2	48333.3	20.2	49366.7	20.2	47900	20.2	43366.7	20.2	27633.3	20.2	30433.3	20.2	24000	20.2	25666.7
		20.21	48133.3	20.21	46433.3	20.21	47466.7	20.21	42000	20.21	27833.3	20.21	30666.7	20.21	24466.7	20.21	25033.3
		20.22	48633.3	20.22	48333.3	20.22	49833.3	20.22	40833.3	20.22	27300	20.22	28933.3	20.22	24366.7	20.22	24533.3
		20.23	48133.3	20.23	47800	20.23	48266.7	20.23	40333.3	20.23	28366.7	20.23	26600	20.23	24300	20.23	27066.7
		20.24	48500	20.24	49500	20.24	47766.7	20.24	39866.7	20.24	28233.3	20.24	28333.3	20.24	25033.3	20.24	24466.7
		20.25	50633.3	20.25	48900	20.25	48833.3	20.25	41600	20.25	26500	20.25	29600	20.25	25200	20.25	24666.7
		20.26	47933.3	20.26	48466.7	20.26	47100	20.26	40000	20.26	25466.7	20.26	30100	20.26	27866.7	20.26	24833.3
		20.27	49266.7	20.27	48633.3	20.27	48933.3	20.27	40800	20.27	25566.7	20.27	30533.3	20.27	27000	20.27	24866.7
		20.28	49366.7	20.28	48600	20.28	49266.7	20.28	40300	20.28	26766.7	20.28	29866.7	20.28	28733.3	20.28	25533.3
		20.29	48200	20.29	48000	20.29	48200	20.29	41600	20.29	28433.3	20.29	28333.3	20.29	30566.7	20.29	24233.3
		20.3	49066.7	20.3	46300	20.3	49933.3	20.3	41233.3	20.3	27966.7	20.3	29100	20.3	32166.7	20.3	25166.7
		20.31	51300	20.31	50700	20.31	50733.3	20.31	40633.3	20.31	27966.7	20.31	29933.3	20.31	32266.7	20.31	24533.3
		20.32	50600	20.32	50766.7	20.32	48533.3	20.32	42033.3	20.32	28333.3	20.32	28933.3	20.32	35000	20.32	25400
		20.33	50200	20.33	49033.3	20.33	47266.7	20.33	43433.3	20.33	28800	20.33	28500	20.33	37900	20.33	25366.7
		20.34	49833.3	20.34	49000	20.34	48700	20.34	42200	20.34	29033.3	20.34	30066.7	20.34	39400	20.34	25800
		20.35	49800	20.35	49300	20.35	50300	20.35	44700	20.35	32000	20.35	30833.3	20.35	44233.3	20.35	25933.3
		20.36	51100	20.36	49300	20.36	49200	20.36	43900	20.36	30900	20.36	30666.7	20.36	47466.7	20.36	27233.3
		20.37	49633.3	20.37	49300	20.37	50733.3	20.37	43800	20.37	33100	20.37	31966.7	20.37	51533.3	20.37	27500
		20.38	47700	20.38	47800	20.38	48800	20.38	43333.3	20.38	32400	20.38	33566.7	20.38	54500	20.38	27033.3
		20.39	49233.3	20.39	50066.7	20.39	50833.3	20.39	44633.3	20.39	34233.3	20.39	34700	20.39	56566.7	20.39	27866.7
		20.4	51233.3	20.4	49533.3	20.4	48800	20.4	45366.7	20.4	34600	20.4	35866.7	20.4	61033.3	20.4	29800
		20.41	50566.7	20.41	50333.3	20.41	49766.7	20.41	43466.7	20.41	37700	20.41	36566.7	20.41	58733.3	20.41	32133.3
		20.42	49200	20.42	50433.3	20.42	51033.3	20.42	42966.7	20.42	37566.7	20.42	37766.7	20.42	61200	20.42	32933.3
		20.43	49766.7	20.43	51100	20.43	50566.7	20.43	45366.7	20.43	38066.7	20.43	40900	20.43	60633.3	20.43	34033.3
		20.44	52866.7	20.44	50233.3	20.44	52600	20.44	45766.7	20.44	42000	20.44	44766.7	20.44	59200	20.44	35900
		20.45	49033.3	20.45	51533.3	20.45	47500	20.45	45233.3	20.45	43700	20.45	43200	20.45	56766.7	20.45	37066.7
		20.46	50433.3	20.46	49733.3	20.46	51166.7	20.46	47166.7	20.46	47600	20.46	45766.7	20.46	55100	20.46	40633.3
		20.47	50800	20.47	51000	20.47	49100	20.47	46366.7	20.47	48233.3	20.47	48766.7	20.47	53666.7	20.47	45000
		20.48	49966.7	20.48	51200	20.48	51266.7	20.48	48900	20.48	51833.3	20.48	52166.7	20.48	50266.7	20.48	47533.3
		20.49	49466.7	20.49	50366.7	20.49	50300	20.49	49566.7	20.49	54866.7	20.49	54633.3	20.49	47500	20.49	51233.3
		20.5	49933.3	20.5	52000	20.5	51433.3	20.5	49100	20.5	57033.3	20.5	56533.3	20.5	44833.3	20.5	55733.3
		20.51	50000	20.51	51466.7	20.51	48833.3	20.51	50533.3	20.51	55766.7	20.51	58700	20.51	39866.7	20.51	58033.3
		20.52	50633.3	20.52	50133.3	20.52	51400	20.52	51000	20.52	59566.7	20.52	59933.3	20.52	37700	20.52	60500
		20.53	50800	20.53	49633.3	20.53	49300	20.53	50666.7	20.53	60233.3	20.53	61366.7	20.53	35400	20.53	65300
		20.54	48666.7	20.54	51266.7	20.54	49900	20.54	49666.7	20.54	62866.7	20.54	64766.7	20.54	32066.7	20.54	67466.7
		20.55	51566.7	20.55	47533.3	20.55	50500	20.55	51733.3	20.55	61966.7	20.55	60766.7	20.55	33333.3	20.55	64000
		20.56	52000	20.56	48633.3	20.56	50300	20.56	51400	20.56	58466.7	20.56	59300	20.56	31933.3	20.56	64933.3
		20.57	48866.7	20.57	51833.3	20.57	53000	20.57	50100	20.57	52866.7	20.57	60533.3	20.57	28133.3	20.57	62633.3
		20.58	52366.7	20.58	51566.7	20.58	53400	20.58	51733.3	20.58	52866.7	20.58	57200	20.58	27300	20.58	60466.7
		20.59	51566.7	20.59	50966.7	20.59	51366.7	20.59	49500	20.59	49433.3	20.59	54166.7	20.59	27566.7	20.59	58400
		20.6	52733.3	20.6	51000	20.6	51533.3	20.6	53000	20.6	47400	20.6	49400	20.6	26766.7	20.6	56700
		20.61	51000	20.61	50733.3	20.61	49333.3	20.61	49933.3	20.61	44300	20.61	47400	20.61	26400	20.61	51900
		20.62	51833.3	20.62	51466.7	20.62	51700	20.62	49500	20.62	42833.3	20.62	46466.7	20.62	28766.7	20.62	49666.7
		20.63	52466.7	20.63	51800	20.63	52600	20.63	49066.7	20.63	37333.3	20.63	41700	20.63	28933.3	20.63	45066.7
		20.64	49233.3	20.64	49533.3	20.64	49766.7	20.64	49733.3	20.64	37433.3	20.64	41566.7	20.64	27000	20.64	41633.3
		20.65	50400	20.65	50666.7	20.65	50533.3	20.65	48566.7	20.65	33566.7	20.65	39433.3	20.65	26800	20.65	38466.7
		20.66	51666.7	20.66	50333.3	20.66	51600	20.66	46300	20.66	33100	20.66	37033.3	20.66	26433.3	20.66	35300
		20.67	50166.7	20.67	51700	20.67	50966.7	20.67	46900	20.67	33566.7	20.67	35900	20.67	28166.7	20.67	33266.7
		20.68	52600	20.68	48433.3	20.68	51466.7	20.68	45633.3	20.68	31733.3	20.68	33966.7	20.68	29700	20.68	30966.7
		20.69	51133.3	20.69	51033.3	20.69	53100	20.69	46800	20.69	33133.3	20.69	33766.7	20.69	30866.7	20.69	30733.3
		20.7	49300	20.7	52133.3	20.7	51066.7	20.7	47100	20.7	30566.7	20.7	34000	20.7	29166.7	20.7	29466.7
		20.71	51733.3	20.71	54266.7	20.71	51500	20.71	47900	20.71	30833.3	20.71	33600	20.71	32833.3	20.71	28700
		20.72	51100	20.72	52366.7	20.72	52066.7	20.72	48133.3	20.72	32033.3	20.72	32933.3	20.72	33000	20.72	29433.3
		20.73	51733.3	20.73	52233.3	20.73	51000	20.73	47166.7	20.73	31400	20.73	32700	20.73	34233.3	20.73	27900
		20.74	51733.3	20.74	50766.7	20.74	49700	20.74	46800	20.74	33066.7	20.74	31500	20.74	37866.7	20.74	29366.7
		20.75	50333.3	20.75	51400	20.75	52300	20.75	44033.3	20.75	31233.3	20.75	33466.7	20.75	36433.3	20.75	28833.3
		20.76	52533.3	20.76	51433.3	20.76	53166.7	20.76	45100	20.76	32933.3	20.76	34366.7	20.76	38833.3	20.76	28333.3
		20.77	53266.7	20.77	50366.7	20.77	54000	20.77	43233.3	20.77	32266.7	20.77	35633.3	20.77	37566.7	20.77	27866.7
		20.78	51666.7	20.78	51166.7	20.78	52600	20.78	43966.7	20.78	32633.3	20.78	33166.7	20.78	43433.3	20.78	28933.3
		20.79	51266.7	20.79	54033.3	20.79	52166.7	20.79	45733.3	20.79	36033.3	20.79	34633.3	20.79	42933.3	20.79	28666.7
		20.8	51100	20.8	53500	20.8	52033.3	20.8	46066.7	20.8	35333.3	20.8	35833.3	20.8	47733.3	20.8	31266.7
		20.81	52033.3	20.81	52400	20.81	52666.7	20.81	46266.7	20.81	34633.3	20.81	36433.3	20.81	47400	20.81	30266.7
		20.82	50433.3	20.82	50933.3	20.82	52833.3	20.82	48400	20.82	36900	20.82	37666.7	20.82	49633.3	20.82	30400
		20.83	49733.3	20.83	53966.7	20.83	53433.3	20.83	49433.3	20.83	39433.3	20.83	38633.3	20.83	54033.3	20.83	30733.3
		20.84	50966.7	20.84	52766.7	20.84	52566.7	20.84	49866.7	20.84	40000	20.84	39033.3	20.84	58833.3	20.84	33033.3
		20.85	51700	20.85	52766.7	20.85	55000	20.85	45900	20.85	43800	20.85	42300	20.85	58933.3	20.85	33966.7
		20.86	51466.7	20.86	52000	20.86	54733.3	20.86	46466.7	20.86	40000	20.86	42333.3	20.86	66733.3	20.86	35333.3
		20.87	52766.7	20.87	50800	20.87	50633.3	20.87	48100	20.87	42466.7	20.87	45600	20.87	68033.3	20.87	38166.7
		20.88	49000	20.88	53600	20.88	52933.3	20.88	48400	20.88	45466.7	20.88	44733.3	20.88	70766.7	20.88	38700
		20.89	49733.3	20.89	52833.3	20.89	55300	20.89	48200	20.89	50333.3	20.89	49300	20.89	72966.7	20.89	38833.3
		20.9	51433.3	20.9	51633.3	20.9	53300	20.9	48366.7	20.9	50600	20.9	50200	20.9	73666.7	20.9	40700
		20.91	53166.7	20.91	52566.7	20.91	54433.3	20.91	52333.3	20.91	51400	20.91	51866.7	20.91	74600	20.91	43166.7
		20.92	52666.7	20.92	51033.3	20.92	55666.7	20.92	52900	20.92	54366.7	20.92	53233.3	20.92	74600	20.92	47533.3
		20.93	51800	20.93	53566.7	20.93	52233.3	20.93	52533.3	20.93	57666.7	20.93	55033.3	20.93	72333.3	20.93	48033.3
		20.94	53266.7	20.94	52400	20.94	52466.7	20.94	55533.3	20.94	61600	20.94	58333.3	20.94	70533.3	20.94	51166.7
		20.95	54066.7	20.95	52433.3	20.95	49633.3	20.95	54866.7	20.95	61833.3	20.95	63033.3	20.95	66133.3	20.95	55133.3
		20.96	51700	20.96	52933.3	20.96	54166.7	20.96	52533.3	20.96	68100	20.96	64800	20.96	63733.3	20.96	60300
		20.97	51866.7	20.97	53366.7	20.97	51000	20.97	57033.3	20.97	69100	20.97	66366.7	20.97	58866.7	20.97	60600
		20.98	52233.3	20.98	54000	20.98	52900	20.98	57833.3	20.98	74833.3	20.98	69300	20.98	55500	20.98	67466.7
		20.99	53400	20.99	54600	20.99	56133.3	20.99	55433.3	20.99	76300	20.99	68433.3	20.99	53933.3	20.99	70566.7
		21	51533.3	21	53100	21	51300	21	57166.7	21	77133.3	21	72000	21	46733.3	21	74533.3
		21.01	51500	21.01	52400	21.01	56300	21.01	59333.3	21.01	80366.7	21.01	74166.7	21.01	44400	21.01	79000
		21.02	51900	21.02	50600	21.02	51833.3	21.02	58966.7	21.02	79633.3	21.02	74766.7	21.02	38233.3	21.02	80766.7
		21.03	52033.3	21.03	52433.3	21.03	52566.7	21.03	59833.3	21.03	74266.7	21.03	74533.3	21.03	37066.7	21.03	80700
		21.04	50966.7	21.04	54233.3	21.04	52866.7	21.04	61966.7	21.04	74300	21.04	75166.7	21.04	35900	21.04	80600
		21.05	53366.7	21.05	50333.3	21.05	53633.3	21.05	59033.3	21.05	70366.7	21.05	76200	21.05	31400	21.05	82166.7
		21.06	51066.7	21.06	51700	21.06	53366.7	21.06	59600	21.06	71533.3	21.06	73833.3	21.06	30133.3	21.06	81233.3
		21.07	51033.3	21.07	51300	21.07	52066.7	21.07	57833.3	21.07	65000	21.07	70466.7	21.07	28933.3	21.07	78700
		21.08	53966.7	21.08	52666.7	21.08	53966.7	21.08	60433.3	21.08	61600	21.08	67233.3	21.08	27233.3	21.08	71933.3
		21.09	53766.7	21.09	51100	21.09	55733.3	21.09	57466.7	21.09	59800	21.09	64166.7	21.09	26166.7	21.09	68933.3
		21.1	53366.7	21.1	52066.7	21.1	53266.7	21.1	58466.7	21.1	55100	21.1	60100	21.1	26466.7	21.1	63600
		21.11	52966.7	21.11	54300	21.11	55966.7	21.11	58900	21.11	52766.7	21.11	55766.7	21.11	26633.3	21.11	59933.3
		21.12	54033.3	21.12	50933.3	21.12	55666.7	21.12	56833.3	21.12	47400	21.12	51833.3	21.12	25133.3	21.12	53666.7
		21.13	53766.7	21.13	50966.7	21.13	51433.3	21.13	52833.3	21.13	43000	21.13	47933.3	21.13	24866.7	21.13	48033.3
		21.14	51933.3	21.14	52266.7	21.14	51800	21.14	51600	21.14	40400	21.14	46000	21.14	25300	21.14	44900
		21.15	53366.7	21.15	52733.3	21.15	52433.3	21.15	51733.3	21.15	38166.7	21.15	45333.3	21.15	24900	21.15	39733.3
		21.16	54833.3	21.16	51000	21.16	53433.3	21.16	50666.7	21.16	37266.7	21.16	42033.3	21.16	24633.3	21.16	36066.7
		21.17	52933.3	21.17	50600	21.17	51633.3	21.17	52433.3	21.17	36033.3	21.17	39600	21.17	25533.3	21.17	34400
		21.18	53866.7	21.18	54200	21.18	52100	21.18	52900	21.18	35500	21.18	37400	21.18	23066.7	21.18	31733.3
		21.19	55266.7	21.19	54933.3	21.19	53833.3	21.19	51266.7	21.19	35200	21.19	35900	21.19	22866.7	21.19	31800
		21.2	52566.7	21.2	53100	21.2	53133.3	21.2	48366.7	21.2	31933.3	21.2	35666.7	21.2	25566.7	21.2	29833.3
		21.21	52833.3	21.21	54500	21.21	52933.3	21.21	48666.7	21.21	31366.7	21.21	33500	21.21	23133.3	21.21	27800
		21.22	51666.7	21.22	53033.3	21.22	53266.7	21.22	47033.3	21.22	30333.3	21.22	32733.3	21.22	23233.3	21.22	30100
		21.23	53166.7	21.23	52766.7	21.23	55866.7	21.23	46366.7	21.23	31266.7	21.23	30766.7	21.23	23233.3	21.23	27666.7
		21.24	53766.7	21.24	51566.7	21.24	52266.7	21.24	48000	21.24	29800	21.24	31666.7	21.24	23066.7	21.24	28233.3
		21.25	54100	21.25	50833.3	21.25	53133.3	21.25	47733.3	21.25	30266.7	21.25	31233.3	21.25	24233.3	21.25	26833.3
		21.26	55133.3	21.26	53266.7	21.26	53166.7	21.26	47700	21.26	29833.3	21.26	29833.3	21.26	24466.7	21.26	26366.7
		21.27	50966.7	21.27	53366.7	21.27	53866.7	21.27	47200	21.27	29066.7	21.27	30800	21.27	23166.7	21.27	25600
		21.28	52800	21.28	53133.3	21.28	52900	21.28	45433.3	21.28	29533.3	21.28	30066.7	21.28	23300	21.28	26466.7
		21.29	53333.3	21.29	51700	21.29	52500	21.29	46500	21.29	28866.7	21.29	29066.7	21.29	22533.3	21.29	24933.3
		21.3	53166.7	21.3	53600	21.3	54833.3	21.3	46466.7	21.3	30266.7	21.3	29600	21.3	24200	21.3	24600
		21.31	53733.3	21.31	51466.7	21.31	50800	21.31	47233.3	21.31	29266.7	21.31	28233.3	21.31	23300	21.31	26866.7
		21.32	53233.3	21.32	55866.7	21.32	53300	21.32	43066.7	21.32	28533.3	21.32	29833.3	21.32	24533.3	21.32	26800
		21.33	52033.3	21.33	52300	21.33	52466.7	21.33	46233.3	21.33	29200	21.33	29200	21.33	22766.7	21.33	26066.7
		21.34	53666.7	21.34	53533.3	21.34	51700	21.34	45633.3	21.34	28166.7	21.34	30833.3	21.34	23100	21.34	25133.3
		21.35	53866.7	21.35	55233.3	21.35	52766.7	21.35	47366.7	21.35	29666.7	21.35	29366.7	21.35	23300	21.35	24800
		21.36	50366.7	21.36	52133.3	21.36	50866.7	21.36	46200	21.36	28533.3	21.36	28766.7	21.36	22900	21.36	24633.3
		21.37	52366.7	21.37	52866.7	21.37	50866.7	21.37	42400	21.37	27766.7	21.37	29033.3	21.37	22166.7	21.37	25833.3
		21.38	53366.7	21.38	53100	21.38	53333.3	21.38	44500	21.38	28300	21.38	29433.3	21.38	23800	21.38	25200
		21.39	53333.3	21.39	53500	21.39	50866.7	21.39	46000	21.39	28166.7	21.39	28400	21.39	25466.7	21.39	24700
		21.4	51833.3	21.4	50600	21.4	53100	21.4	44900	21.4	28233.3	21.4	29800	21.4	24833.3	21.4	23566.7
		21.41	55366.7	21.41	50000	21.41	54800	21.41	44900	21.41	29400	21.41	30900	21.41	23366.7	21.41	24633.3
		21.42	51400	21.42	53933.3	21.42	55433.3	21.42	47266.7	21.42	28366.7	21.42	28166.7	21.42	22166.7	21.42	24166.7
		21.43	55100	21.43	53533.3	21.43	53333.3	21.43	44300	21.43	27933.3	21.43	29133.3	21.43	21466.7	21.43	24266.7
		21.44	52300	21.44	52600	21.44	53000	21.44	46266.7	21.44	28400	21.44	28066.7	21.44	23400	21.44	25033.3
		21.45	53566.7	21.45	57866.7	21.45	52066.7	21.45	47366.7	21.45	27933.3	21.45	27733.3	21.45	23633.3	21.45	24233.3
		21.46	55933.3	21.46	56233.3	21.46	52333.3	21.46	46300	21.46	27800	21.46	27666.7	21.46	23533.3	21.46	23100
		21.47	54800	21.47	55466.7	21.47	50133.3	21.47	44900	21.47	27700	21.47	29033.3	21.47	23600	21.47	24066.7
		21.48	53033.3	21.48	55666.7	21.48	53400	21.48	45333.3	21.48	28933.3	21.48	29800	21.48	24000	21.48	23866.7
		21.49	55233.3	21.49	54466.7	21.49	55366.7	21.49	43433.3	21.49	28866.7	21.49	28566.7	21.49	24433.3	21.49	24066.7
		21.5	55033.3	21.5	53766.7	21.5	52566.7	21.5	46533.3	21.5	28800	21.5	28300	21.5	21966.7	21.5	25100
		21.51	55033.3	21.51	53033.3	21.51	53233.3	21.51	46333.3	21.51	26933.3	21.51	28266.7	21.51	22533.3	21.51	23333.3
		21.52	53766.7	21.52	54800	21.52	54066.7	21.52	44800	21.52	26900	21.52	28500	21.52	23466.7	21.52	24033.3
		21.53	52000	21.53	56333.3	21.53	55000	21.53	46300	21.53	29466.7	21.53	29066.7	21.53	22133.3	21.53	24900
		21.54	52433.3	21.54	54933.3	21.54	54066.7	21.54	43233.3	21.54	28100	21.54	28400	21.54	22933.3	21.54	23933.3
		21.55	53800	21.55	54433.3	21.55	52566.7	21.55	44900	21.55	27133.3	21.55	29500	21.55	23766.7	21.55	22866.7
		21.56	54100	21.56	55066.7	21.56	53533.3	21.56	45600	21.56	29100	21.56	29633.3	21.56	22333.3	21.56	24033.3
		21.57	56200	21.57	57000	21.57	53566.7	21.57	46866.7	21.57	25666.7	21.57	28400	21.57	23733.3	21.57	24266.7
		21.58	53500	21.58	54433.3	21.58	51733.3	21.58	44100	21.58	27400	21.58	28766.7	21.58	24900	21.58	24000
		21.59	50933.3	21.59	56566.7	21.59	52166.7	21.59	46500	21.59	27933.3	21.59	29666.7	21.59	24666.7	21.59	22933.3
		21.6	54566.7	21.6	53600	21.6	56866.7	21.6	46033.3	21.6	28433.3	21.6	28733.3	21.6	21166.7	21.6	24466.7
		21.61	52933.3	21.61	55666.7	21.61	52533.3	21.61	48766.7	21.61	27033.3	21.61	29533.3	21.61	22300	21.61	23966.7
		21.62	53966.7	21.62	53733.3	21.62	55866.7	21.62	46400	21.62	27833.3	21.62	27966.7	21.62	23866.7	21.62	24833.3
		21.63	53933.3	21.63	55300	21.63	54033.3	21.63	47100	21.63	27966.7	21.63	29966.7	21.63	24733.3	21.63	23400
		21.64	54233.3	21.64	54966.7	21.64	53100	21.64	46800	21.64	29300	21.64	29200	21.64	26366.7	21.64	22633.3
		21.65	55000	21.65	52666.7	21.65	54633.3	21.65	47333.3	21.65	29533.3	21.65	29200	21.65	23600	21.65	25700
		21.66	53733.3	21.66	52166.7	21.66	54000	21.66	44033.3	21.66	28433.3	21.66	30233.3	21.66	24800	21.66	23233.3
		21.67	54933.3	21.67	54200	21.67	54566.7	21.67	46833.3	21.67	28233.3	21.67	29933.3	21.67	26166.7	21.67	25333.3
		21.68	51900	21.68	54400	21.68	51733.3	21.68	45900	21.68	26666.7	21.68	30900	21.68	27700	21.68	23400
		21.69	52800	21.69	52366.7	21.69	53566.7	21.69	45100	21.69	27733.3	21.69	30400	21.69	24833.3	21.69	25166.7
		21.7	52466.7	21.7	54533.3	21.7	52900	21.7	45533.3	21.7	28000	21.7	29733.3	21.7	26100	21.7	25333.3
		21.71	52100	21.71	54400	21.71	52733.3	21.71	44533.3	21.71	28866.7	21.71	28766.7	21.71	26100	21.71	25833.3
		21.72	53133.3	21.72	53133.3	21.72	52466.7	21.72	44333.3	21.72	29933.3	21.72	30166.7	21.72	28300	21.72	26500
		21.73	53433.3	21.73	54000	21.73	55500	21.73	46366.7	21.73	28866.7	21.73	29300	21.73	27800	21.73	26100
		21.74	52333.3	21.74	56800	21.74	54366.7	21.74	44800	21.74	28766.7	21.74	30366.7	21.74	27666.7	21.74	25100
		21.75	54833.3	21.75	54733.3	21.75	54900	21.75	45666.7	21.75	29300	21.75	31766.7	21.75	29933.3	21.75	27333.3
		21.76	56366.7	21.76	54666.7	21.76	55533.3	21.76	45966.7	21.76	29566.7	21.76	30766.7	21.76	30966.7	21.76	27133.3
		21.77	53766.7	21.77	54633.3	21.77	54400	21.77	42966.7	21.77	30733.3	21.77	32033.3	21.77	33266.7	21.77	26066.7
		21.78	49833.3	21.78	52700	21.78	55433.3	21.78	45966.7	21.78	29700	21.78	30066.7	21.78	33733.3	21.78	25233.3
		21.79	54166.7	21.79	56366.7	21.79	53666.7	21.79	47933.3	21.79	31600	21.79	29833.3	21.79	36500	21.79	27233.3
		21.8	56400	21.8	52833.3	21.8	53400	21.8	44633.3	21.8	30000	21.8	32266.7	21.8	38200	21.8	26900
		21.81	53800	21.81	56633.3	21.81	54266.7	21.81	42833.3	21.81	30933.3	21.81	32800	21.81	39633.3	21.81	26900
		21.82	56200	21.82	52833.3	21.82	53133.3	21.82	46333.3	21.82	30900	21.82	33800	21.82	40600	21.82	25700
		21.83	55466.7	21.83	56600	21.83	54300	21.83	49233.3	21.83	32400	21.83	34800	21.83	43300	21.83	28766.7
		21.84	56033.3	21.84	55333.3	21.84	55833.3	21.84	48166.7	21.84	33966.7	21.84	32666.7	21.84	41000	21.84	28366.7
		21.85	52833.3	21.85	54566.7	21.85	52966.7	21.85	46533.3	21.85	31300	21.85	36333.3	21.85	42100	21.85	29933.3
		21.86	51600	21.86	55666.7	21.86	53633.3	21.86	45666.7	21.86	32933.3	21.86	37333.3	21.86	38500	21.86	30833.3
		21.87	52366.7	21.87	54700	21.87	51833.3	21.87	48400	21.87	34700	21.87	36800	21.87	38300	21.87	32233.3
		21.88	56200	21.88	53600	21.88	53766.7	21.88	49466.7	21.88	35700	21.88	38000	21.88	35333.3	21.88	34333.3
		21.89	54533.3	21.89	55600	21.89	53400	21.89	48866.7	21.89	38666.7	21.89	40166.7	21.89	33933.3	21.89	34166.7
		21.9	54933.3	21.9	53833.3	21.9	54100	21.9	49433.3	21.9	37266.7	21.9	43233.3	21.9	34100	21.9	34766.7
		21.91	55600	21.91	57033.3	21.91	54166.7	21.91	48233.3	21.91	37366.7	21.91	41733.3	21.91	31566.7	21.91	37900
		21.92	55700	21.92	56033.3	21.92	56833.3	21.92	48500	21.92	39633.3	21.92	45233.3	21.92	28500	21.92	41233.3
		21.93	57433.3	21.93	56100	21.93	52300	21.93	48533.3	21.93	38500	21.93	43300	21.93	27900	21.93	41700
		21.94	55400	21.94	55033.3	21.94	54733.3	21.94	51133.3	21.94	37900	21.94	42800	21.94	27333.3	21.94	44033.3
		21.95	53933.3	21.95	53733.3	21.95	55600	21.95	49833.3	21.95	38033.3	21.95	45133.3	21.95	27333.3	21.95	44700
		21.96	54533.3	21.96	52100	21.96	57533.3	21.96	50566.7	21.96	37733.3	21.96	44233.3	21.96	26433.3	21.96	44833.3
		21.97	56133.3	21.97	53533.3	21.97	52866.7	21.97	49766.7	21.97	37233.3	21.97	42100	21.97	27066.7	21.97	45166.7
		21.98	53266.7	21.98	53566.7	21.98	53600	21.98	47400	21.98	36833.3	21.98	42733.3	21.98	27300	21.98	41900
		21.99	54300	21.99	55733.3	21.99	53566.7	21.99	48566.7	21.99	35500	21.99	38600	21.99	25266.7	21.99	40633.3
		22	54200	22	55066.7	22	53733.3	22	47966.7	22	33266.7	22	39300	22	24166.7	22	39033.3
		22.01	53800	22.01	54133.3	22.01	55000	22.01	49766.7	22.01	33366.7	22.01	39266.7	22.01	26100	22.01	37266.7
		22.02	53733.3	22.02	56533.3	22.02	55466.7	22.02	48833.3	22.02	32666.7	22.02	35533.3	22.02	25733.3	22.02	35600
		22.03	58266.7	22.03	53966.7	22.03	55733.3	22.03	46933.3	22.03	32066.7	22.03	39066.7	22.03	26933.3	22.03	31433.3
		22.04	54400	22.04	53600	22.04	54666.7	22.04	50066.7	22.04	32900	22.04	35766.7	22.04	28566.7	22.04	32466.7
		22.05	53400	22.05	55366.7	22.05	57500	22.05	51166.7	22.05	32066.7	22.05	35666.7	22.05	26366.7	22.05	31133.3
		22.06	54966.7	22.06	56400	22.06	55700	22.06	48400	22.06	31800	22.06	31400	22.06	27066.7	22.06	30066.7
		22.07	54666.7	22.07	56400	22.07	54666.7	22.07	46100	22.07	31533.3	22.07	34433.3	22.07	28800	22.07	28800
		22.08	54033.3	22.08	54433.3	22.08	55500	22.08	47966.7	22.08	31433.3	22.08	33000	22.08	28933.3	22.08	26900
		22.09	56300	22.09	56733.3	22.09	54033.3	22.09	46666.7	22.09	30300	22.09	30766.7	22.09	28700	22.09	28700
		22.1	52833.3	22.1	55166.7	22.1	54733.3	22.1	46033.3	22.1	30766.7	22.1	33466.7	22.1	31566.7	22.1	29066.7
		22.11	55100	22.11	55566.7	22.11	54400	22.11	48800	22.11	32166.7	22.11	32466.7	22.11	32366.7	22.11	28633.3
		22.12	53933.3	22.12	55100	22.12	54133.3	22.12	47900	22.12	30433.3	22.12	32966.7	22.12	32600	22.12	28500
		22.13	53033.3	22.13	56666.7	22.13	55000	22.13	48500	22.13	33000	22.13	34300	22.13	34600	22.13	26700
		22.14	53166.7	22.14	53433.3	22.14	54366.7	22.14	50233.3	22.14	33133.3	22.14	32700	22.14	36833.3	22.14	28100
		22.15	55133.3	22.15	55766.7	22.15	54933.3	22.15	48000	22.15	33500	22.15	33433.3	22.15	37400	22.15	28566.7
		22.16	53766.7	22.16	56466.7	22.16	57733.3	22.16	48000	22.16	34166.7	22.16	32800	22.16	39266.7	22.16	27300
		22.17	55800	22.17	53633.3	22.17	55400	22.17	47566.7	22.17	31633.3	22.17	34433.3	22.17	41700	22.17	28000
		22.18	56133.3	22.18	54666.7	22.18	56866.7	22.18	50166.7	22.18	33233.3	22.18	35100	22.18	44800	22.18	27633.3
		22.19	56866.7	22.19	56966.7	22.19	53500	22.19	51133.3	22.19	35266.7	22.19	34566.7	22.19	46800	22.19	29133.3
		22.2	54066.7	22.2	53233.3	22.2	53666.7	22.2	49366.7	22.2	36500	22.2	36700	22.2	49266.7	22.2	28500
		22.21	57766.7	22.21	55900	22.21	54233.3	22.21	50166.7	22.21	35866.7	22.21	38266.7	22.21	48766.7	22.21	30900
		22.22	54566.7	22.22	55933.3	22.22	56800	22.22	49933.3	22.22	38633.3	22.22	36500	22.22	50833.3	22.22	32200
		22.23	51300	22.23	56233.3	22.23	55700	22.23	48166.7	22.23	40666.7	22.23	39800	22.23	50333.3	22.23	31100
		22.24	53766.7	22.24	55500	22.24	53566.7	22.24	49300	22.24	39566.7	22.24	40000	22.24	48766.7	22.24	34633.3
		22.25	55366.7	22.25	57100	22.25	57633.3	22.25	50833.3	22.25	39933.3	22.25	41233.3	22.25	47066.7	22.25	35866.7
		22.26	57433.3	22.26	54133.3	22.26	56200	22.26	51633.3	22.26	40166.7	22.26	45166.7	22.26	45866.7	22.26	37766.7
		22.27	53100	22.27	54366.7	22.27	56700	22.27	50733.3	22.27	42766.7	22.27	45466.7	22.27	43466.7	22.27	37933.3
		22.28	52866.7	22.28	55666.7	22.28	54066.7	22.28	50700	22.28	45866.7	22.28	46400	22.28	40933.3	22.28	40033.3
		22.29	55533.3	22.29	56833.3	22.29	57566.7	22.29	51033.3	22.29	45200	22.29	49066.7	22.29	40466.7	22.29	43333.3
		22.3	54000	22.3	56133.3	22.3	53633.3	22.3	51500	22.3	47800	22.3	50633.3	22.3	38333.3	22.3	44200
		22.31	56966.7	22.31	57500	22.31	56433.3	22.31	55433.3	22.31	48966.7	22.31	49800	22.31	37133.3	22.31	47366.7
		22.32	54366.7	22.32	55333.3	22.32	57000	22.32	55933.3	22.32	48366.7	22.32	51700	22.32	34966.7	22.32	53766.7
		22.33	52833.3	22.33	54800	22.33	56600	22.33	55800	22.33	48333.3	22.33	54100	22.33	33166.7	22.33	53400
		22.34	54133.3	22.34	57666.7	22.34	55966.7	22.34	53766.7	22.34	50666.7	22.34	52100	22.34	33100	22.34	53400
		22.35	54100	22.35	56200	22.35	56400	22.35	55800	22.35	49866.7	22.35	53766.7	22.35	32533.3	22.35	52700
		22.36	55233.3	22.36	55266.7	22.36	55166.7	22.36	55033.3	22.36	49766.7	22.36	53533.3	22.36	31300	22.36	53933.3
		22.37	57100	22.37	55866.7	22.37	56366.7	22.37	54000	22.37	49333.3	22.37	52033.3	22.37	30166.7	22.37	52300
		22.38	54133.3	22.38	55533.3	22.38	54866.7	22.38	53233.3	22.38	48000	22.38	49800	22.38	31833.3	22.38	49433.3
		22.39	55333.3	22.39	55700	22.39	54366.7	22.39	53333.3	22.39	46700	22.39	48800	22.39	31100	22.39	49066.7
		22.4	55866.7	22.4	55566.7	22.4	53200	22.4	51266.7	22.4	48133.3	22.4	47833.3	22.4	29966.7	22.4	46200
		22.41	55233.3	22.41	54000	22.41	55500	22.41	54633.3	22.41	46200	22.41	47800	22.41	32133.3	22.41	46100
		22.42	54400	22.42	55833.3	22.42	56600	22.42	53433.3	22.42	46100	22.42	46266.7	22.42	32100	22.42	41500
		22.43	55600	22.43	53633.3	22.43	57133.3	22.43	52800	22.43	43733.3	22.43	45266.7	22.43	32466.7	22.43	40900
		22.44	54066.7	22.44	55466.7	22.44	55266.7	22.44	53400	22.44	41566.7	22.44	43933.3	22.44	30300	22.44	39466.7
		22.45	56633.3	22.45	55166.7	22.45	57100	22.45	56300	22.45	42233.3	22.45	42966.7	22.45	30866.7	22.45	37266.7
		22.46	54566.7	22.46	55466.7	22.46	53666.7	22.46	52466.7	22.46	42733.3	22.46	40133.3	22.46	30466.7	22.46	36200
		22.47	53566.7	22.47	55733.3	22.47	58333.3	22.47	51500	22.47	40266.7	22.47	39066.7	22.47	30166.7	22.47	36533.3
		22.48	54000	22.48	55733.3	22.48	58966.7	22.48	52366.7	22.48	37766.7	22.48	39900	22.48	28866.7	22.48	34666.7
		22.49	54000	22.49	55833.3	22.49	55800	22.49	53266.7	22.49	39100	22.49	38033.3	22.49	31333.3	22.49	34466.7
		22.5	54833.3	22.5	55366.7	22.5	56266.7	22.5	52333.3	22.5	38533.3	22.5	39433.3	22.5	30766.7	22.5	32100
		22.51	55433.3	22.51	56633.3	22.51	55266.7	22.51	53366.7	22.51	37566.7	22.51	38433.3	22.51	29500	22.51	34600
		22.52	53766.7	22.52	54533.3	22.52	55700	22.52	50500	22.52	35300	22.52	37700	22.52	30933.3	22.52	33100
		22.53	55500	22.53	54933.3	22.53	56966.7	22.53	51233.3	22.53	36933.3	22.53	38200	22.53	31200	22.53	32400
		22.54	55300	22.54	54933.3	22.54	55233.3	22.54	50733.3	22.54	36733.3	22.54	39466.7	22.54	30800	22.54	33566.7
		22.55	55066.7	22.55	54100	22.55	55266.7	22.55	50833.3	22.55	34733.3	22.55	36366.7	22.55	30700	22.55	31866.7
		22.56	53766.7	22.56	57133.3	22.56	57333.3	22.56	51900	22.56	36366.7	22.56	38066.7	22.56	30866.7	22.56	31233.3
		22.57	54533.3	22.57	55666.7	22.57	57566.7	22.57	52066.7	22.57	35900	22.57	37900	22.57	32233.3	22.57	32133.3
		22.58	57133.3	22.58	53933.3	22.58	57700	22.58	51033.3	22.58	36166.7	22.58	38200	22.58	31766.7	22.58	31500
		22.59	52933.3	22.59	55566.7	22.59	55800	22.59	51666.7	22.59	36566.7	22.59	36533.3	22.59	32833.3	22.59	31166.7
		22.6	54000	22.6	56233.3	22.6	53666.7	22.6	52700	22.6	36800	22.6	36300	22.6	32966.7	22.6	31600
		22.61	53766.7	22.61	55900	22.61	54166.7	22.61	49966.7	22.61	37266.7	22.61	38433.3	22.61	34266.7	22.61	32866.7
		22.62	56333.3	22.62	56666.7	22.62	55166.7	22.62	51566.7	22.62	38200	22.62	37666.7	22.62	34033.3	22.62	31666.7
		22.63	54700	22.63	54833.3	22.63	56133.3	22.63	52400	22.63	37933.3	22.63	37600	22.63	33433.3	22.63	31100
		22.64	54066.7	22.64	55600	22.64	55133.3	22.64	50700	22.64	37300	22.64	38200	22.64	33666.7	22.64	32833.3
		22.65	55100	22.65	57633.3	22.65	53766.7	22.65	50666.7	22.65	35566.7	22.65	37233.3	22.65	33000	22.65	33400
		22.66	54633.3	22.66	56633.3	22.66	57000	22.66	49000	22.66	35333.3	22.66	38500	22.66	32733.3	22.66	31733.3
		22.67	55400	22.67	55700	22.67	55833.3	22.67	52233.3	22.67	36533.3	22.67	40700	22.67	34200	22.67	32566.7
		22.68	55366.7	22.68	56733.3	22.68	55466.7	22.68	52400	22.68	40433.3	22.68	39100	22.68	32666.7	22.68	33600
		22.69	55600	22.69	53933.3	22.69	55233.3	22.69	52033.3	22.69	38766.7	22.69	37700	22.69	33800	22.69	33333.3
		22.7	55833.3	22.7	55433.3	22.7	55600	22.7	50833.3	22.7	38766.7	22.7	37566.7	22.7	34466.7	22.7	34766.7
		22.71	54700	22.71	55366.7	22.71	55533.3	22.71	51866.7	22.71	39566.7	22.71	39266.7	22.71	32133.3	22.71	34900
		22.72	55833.3	22.72	55000	22.72	55000	22.72	51400	22.72	37900	22.72	39033.3	22.72	33300	22.72	34033.3
		22.73	56633.3	22.73	55266.7	22.73	57300	22.73	51166.7	22.73	37866.7	22.73	39866.7	22.73	34100	22.73	34533.3
		22.74	56566.7	22.74	57066.7	22.74	56333.3	22.74	53633.3	22.74	40200	22.74	40233.3	22.74	34000	22.74	36566.7
		22.75	54600	22.75	55766.7	22.75	56733.3	22.75	52300	22.75	39300	22.75	41433.3	22.75	33600	22.75	34433.3
		22.76	55366.7	22.76	54500	22.76	57233.3	22.76	56733.3	22.76	38766.7	22.76	41133.3	22.76	34433.3	22.76	34633.3
		22.77	55500	22.77	55566.7	22.77	54800	22.77	53500	22.77	40500	22.77	37566.7	22.77	35266.7	22.77	35300
		22.78	54233.3	22.78	57033.3	22.78	56033.3	22.78	54500	22.78	39200	22.78	38466.7	22.78	35666.7	22.78	35466.7
		22.79	54800	22.79	55833.3	22.79	57833.3	22.79	54900	22.79	38633.3	22.79	39866.7	22.79	35300	22.79	34300
		22.8	55166.7	22.8	58033.3	22.8	58633.3	22.8	56133.3	22.8	39300	22.8	40500	22.8	38066.7	22.8	35533.3
		22.81	54100	22.81	55066.7	22.81	59000	22.81	54066.7	22.81	41066.7	22.81	39266.7	22.81	38633.3	22.81	32733.3
		22.82	52566.7	22.82	55700	22.82	55366.7	22.82	52833.3	22.82	42866.7	22.82	41766.7	22.82	39033.3	22.82	34466.7
		22.83	54900	22.83	55066.7	22.83	54833.3	22.83	52766.7	22.83	42433.3	22.83	42200	22.83	39433.3	22.83	32933.3
		22.84	55700	22.84	57466.7	22.84	55600	22.84	53500	22.84	41366.7	22.84	43100	22.84	41700	22.84	32633.3
		22.85	54033.3	22.85	55166.7	22.85	57000	22.85	54266.7	22.85	43833.3	22.85	41533.3	22.85	42900	22.85	32900
		22.86	55000	22.86	57966.7	22.86	53166.7	22.86	56200	22.86	42500	22.86	44066.7	22.86	44500	22.86	35100
		22.87	56000	22.87	56133.3	22.87	58533.3	22.87	53666.7	22.87	44300	22.87	45366.7	22.87	49666.7	22.87	34833.3
		22.88	55833.3	22.88	54866.7	22.88	58266.7	22.88	54866.7	22.88	45366.7	22.88	45966.7	22.88	50600	22.88	36333.3
		22.89	52066.7	22.89	56033.3	22.89	56433.3	22.89	55866.7	22.89	47500	22.89	43066.7	22.89	53433.3	22.89	35966.7
		22.9	54733.3	22.9	55366.7	22.9	56033.3	22.9	55966.7	22.9	47300	22.9	45200	22.9	55800	22.9	37800
		22.91	54166.7	22.91	56233.3	22.91	58533.3	22.91	54933.3	22.91	45966.7	22.91	46300	22.91	60800	22.91	37566.7
		22.92	54066.7	22.92	57733.3	22.92	56700	22.92	55533.3	22.92	48000	22.92	48000	22.92	62433.3	22.92	38333.3
		22.93	56300	22.93	55966.7	22.93	57933.3	22.93	55266.7	22.93	50300	22.93	49200	22.93	70400	22.93	37466.7
		22.94	54933.3	22.94	56033.3	22.94	55533.3	22.94	58366.7	22.94	52266.7	22.94	50433.3	22.94	73066.7	22.94	38666.7
		22.95	54933.3	22.95	56700	22.95	57333.3	22.95	60133.3	22.95	51666.7	22.95	51866.7	22.95	80400	22.95	40166.7
		22.96	55233.3	22.96	54133.3	22.96	56633.3	22.96	58900	22.96	56033.3	22.96	53533.3	22.96	89333.3	22.96	43066.7
		22.97	54866.7	22.97	58866.7	22.97	58066.7	22.97	59400	22.97	57966.7	22.97	56200	22.97	97800	22.97	43400
		22.98	54933.3	22.98	55766.7	22.98	59700	22.98	58733.3	22.98	61000	22.98	57300	22.98	107233	22.98	46233.3
		22.99	54900	22.99	54600	22.99	59600	22.99	60566.7	22.99	62333.3	22.99	59866.7	22.99	119800	22.99	45733.3
		23	54100	23	56666.7	23	61000	23	64200	23	67000	23	62366.7	23	129533	23	48833.3
		23.01	54900	23.01	55866.7	23.01	62600	23.01	67100	23.01	69200	23.01	64200	23.01	150067	23.01	50766.7
		23.02	56400	23.02	55433.3	23.02	61900	23.02	65966.7	23.02	73133.3	23.02	71233.3	23.02	170067	23.02	54633.3
		23.03	55666.7	23.03	59066.7	23.03	61800	23.03	65866.7	23.03	79600	23.03	75000	23.03	189667	23.03	56300
		23.04	55533.3	23.04	52800	23.04	63133.3	23.04	66200	23.04	84733.3	23.04	77566.7	23.04	218500	23.04	64533.3
		23.05	55700	23.05	55966.7	23.05	65066.7	23.05	68800	23.05	86500	23.05	85100	23.05	246600	23.05	65900
		23.06	54700	23.06	55333.3	23.06	64133.3	23.06	70033.3	23.06	94333.3	23.06	93000	23.06	288700	23.06	69300
		23.07	56000	23.07	53333.3	23.07	65166.7	23.07	71900	23.07	103633	23.07	101567	23.07	323633	23.07	75333.3
		23.08	56366.7	23.08	56833.3	23.08	63700	23.08	75333.3	23.08	115067	23.08	105000	23.08	359500	23.08	83166.7
		23.09	52500	23.09	58733.3	23.09	66700	23.09	80400	23.09	124167	23.09	116333	23.09	395400	23.09	92566.7
		23.1	52400	23.1	53500	23.1	66033.3	23.1	83200	23.1	137133	23.1	129967	23.1	427133	23.1	102000
		23.11	53766.7	23.11	55966.7	23.11	68866.7	23.11	85033.3	23.11	151400	23.11	142200	23.11	440967	23.11	114067
		23.12	53933.3	23.12	55266.7	23.12	69466.7	23.12	87366.7	23.12	167367	23.12	159000	23.12	448533	23.12	127333
		23.13	53200	23.13	55100	23.13	69100	23.13	90033.3	23.13	183300	23.13	180067	23.13	445567	23.13	145333
		23.14	54033.3	23.14	56200	23.14	69833.3	23.14	98766.7	23.14	203167	23.14	195933	23.14	426000	23.14	164233
		23.15	54500	23.15	56266.7	23.15	68800	23.15	103067	23.15	220067	23.15	217833	23.15	395967	23.15	191867
		23.16	55433.3	23.16	54833.3	23.16	71200	23.16	110900	23.16	245067	23.16	240933	23.16	374167	23.16	220533
		23.17	54266.7	23.17	57466.7	23.17	67600	23.17	116833	23.17	270533	23.17	271967	23.17	342833	23.17	246400
		23.18	55366.7	23.18	55600	23.18	69166.7	23.18	123233	23.18	299500	23.18	291833	23.18	316267	23.18	280667
		23.19	55333.3	23.19	56033.3	23.19	70366.7	23.19	127667	23.19	321300	23.19	320267	23.19	289100	23.19	319400
		23.2	52833.3	23.2	56900	23.2	71366.7	23.2	135767	23.2	345967	23.2	345033	23.2	265867	23.2	363100
		23.21	55166.7	23.21	55866.7	23.21	67633.3	23.21	145667	23.21	376733	23.21	364167	23.21	234300	23.21	401400
		23.22	53766.7	23.22	56533.3	23.22	70166.7	23.22	148600	23.22	385233	23.22	388900	23.22	230533	23.22	433933
		23.23	55533.3	23.23	55033.3	23.23	68500	23.23	154900	23.23	403600	23.23	392567	23.23	210733	23.23	474433
		23.24	52933.3	23.24	56666.7	23.24	68833.3	23.24	161967	23.24	412300	23.24	401367	23.24	208600	23.24	482867
		23.25	55800	23.25	53833.3	23.25	67433.3	23.25	169267	23.25	409200	23.25	392900	23.25	208100	23.25	489767
		23.26	53633.3	23.26	53133.3	23.26	71900	23.26	167767	23.26	404200	23.26	379867	23.26	207867	23.26	476133
		23.27	54466.7	23.27	57233.3	23.27	70066.7	23.27	171800	23.27	395367	23.27	367433	23.27	208133	23.27	451400
		23.28	52266.7	23.28	55166.7	23.28	68600	23.28	171467	23.28	385767	23.28	357000	23.28	219733	23.28	423267
		23.29	56533.3	23.29	55133.3	23.29	68033.3	23.29	174500	23.29	371633	23.29	339033	23.29	228700	23.29	384367
		23.3	54033.3	23.3	56600	23.3	71266.7	23.3	173800	23.3	342667	23.3	323867	23.3	229267	23.3	357567
		23.31	53733.3	23.31	54066.7	23.31	69400	23.31	170733	23.31	328233	23.31	300867	23.31	234633	23.31	320567
		23.32	51900	23.32	52533.3	23.32	66400	23.32	167267	23.32	313600	23.32	284933	23.32	236000	23.32	300567
		23.33	53100	23.33	57666.7	23.33	67900	23.33	168300	23.33	298300	23.33	275567	23.33	236200	23.33	278433
		23.34	54366.7	23.34	53966.7	23.34	67700	23.34	162500	23.34	289033	23.34	260033	23.34	239100	23.34	249100
		23.35	53866.7	23.35	53333.3	23.35	68100	23.35	158967	23.35	271500	23.35	251167	23.35	239467	23.35	225933
		23.36	55100	23.36	54500	23.36	67500	23.36	157600	23.36	272200	23.36	242133	23.36	237100	23.36	217267
		23.37	55300	23.37	58433.3	23.37	70800	23.37	153533	23.37	268533	23.37	244267	23.37	242133	23.37	210433
		23.38	53100	23.38	55866.7	23.38	64766.7	23.38	152367	23.38	271833	23.38	245767	23.38	229267	23.38	209867
		23.39	53633.3	23.39	52700	23.39	65833.3	23.39	148533	23.39	274900	23.39	245333	23.39	225467	23.39	220933
		23.4	54533.3	23.4	52900	23.4	68266.7	23.4	151733	23.4	277333	23.4	242567	23.4	220100	23.4	223667
		23.41	55233.3	23.41	53200	23.41	68433.3	23.41	152467	23.41	281133	23.41	253867	23.41	206800	23.41	236000
		23.42	53433.3	23.42	53600	23.42	68233.3	23.42	149633	23.42	286600	23.42	248100	23.42	196067	23.42	241467
		23.43	52866.7	23.43	53533.3	23.43	67266.7	23.43	155167	23.43	285433	23.43	248833	23.43	191200	23.43	243700
		23.44	53700	23.44	54966.7	23.44	64366.7	23.44	149967	23.44	288400	23.44	253167	23.44	177067	23.44	251000
		23.45	52300	23.45	54900	23.45	66033.3	23.45	152867	23.45	285367	23.45	252733	23.45	162133	23.45	257467
		23.46	53700	23.46	53700	23.46	64533.3	23.46	147733	23.46	282200	23.46	253933	23.46	151333	23.46	257433
		23.47	51666.7	23.47	55066.7	23.47	63800	23.47	143800	23.47	273700	23.47	253467	23.47	143367	23.47	257200
		23.48	52500	23.48	55100	23.48	63300	23.48	146767	23.48	261533	23.48	244767	23.48	129567	23.48	259333
		23.49	51966.7	23.49	54633.3	23.49	61100	23.49	142433	23.49	247733	23.49	245200	23.49	117200	23.49	252333
		23.5	55400	23.5	53000	23.5	63666.7	23.5	140600	23.5	233033	23.5	238400	23.5	107900	23.5	248233
		23.51	54400	23.51	53500	23.51	63033.3	23.51	136867	23.51	221833	23.51	227533	23.51	102467	23.51	250567
		23.52	53366.7	23.52	56033.3	23.52	59466.7	23.52	138233	23.52	214200	23.52	220233	23.52	94633.3	23.52	234433
		23.53	54600	23.53	54300	23.53	63933.3	23.53	128200	23.53	197000	23.53	210867	23.53	88700	23.53	233333
		23.54	52566.7	23.54	54533.3	23.54	61633.3	23.54	123000	23.54	176833	23.54	197067	23.54	82500	23.54	219767
		23.55	51866.7	23.55	52833.3	23.55	62033.3	23.55	117300	23.55	165733	23.55	185233	23.55	75966.7	23.55	209033
		23.56	50666.7	23.56	55433.3	23.56	59366.7	23.56	112867	23.56	155100	23.56	176467	23.56	75300	23.56	195700
		23.57	51533.3	23.57	52933.3	23.57	59033.3	23.57	108400	23.57	141567	23.57	160433	23.57	75300	23.57	185633
		23.58	53366.7	23.58	52700	23.58	63166.7	23.58	103033	23.58	130767	23.58	155700	23.58	75300	23.58	170800
		23.59	54200	23.59	52600	23.59	59400	23.59	103800	23.59	119600	23.59	148533	23.59	73900	23.59	155000
		23.6	53233.3	23.6	53533.3	23.6	59566.7	23.6	97900	23.6	111933	23.6	134467	23.6	76866.7	23.6	145833
		23.61	55000	23.61	56833.3	23.61	61066.7	23.61	90533.3	23.61	105433	23.61	123667	23.61	78600	23.61	131700
		23.62	53400	23.62	55400	23.62	60766.7	23.62	90500	23.62	98900	23.62	115767	23.62	78800	23.62	118600
		23.63	53566.7	23.63	56433.3	23.63	60200	23.63	89233.3	23.63	95666.7	23.63	105467	23.63	83233.3	23.63	110900
		23.64	55333.3	23.64	53266.7	23.64	60000	23.64	87433.3	23.64	90966.7	23.64	99833.3	23.64	87833.3	23.64	103200
		23.65	51633.3	23.65	53400	23.65	60000	23.65	82166.7	23.65	86766.7	23.65	95966.7	23.65	91633.3	23.65	92933.3
		23.66	54200	23.66	55900	23.66	58866.7	23.66	80600	23.66	84566.7	23.66	87633.3	23.66	99000	23.66	89200
		23.67	54366.7	23.67	54566.7	23.67	59433.3	23.67	77766.7	23.67	84700	23.67	88666.7	23.67	102900	23.67	84166.7
		23.68	52866.7	23.68	54233.3	23.68	58600	23.68	81633.3	23.68	83366.7	23.68	88800	23.68	109333	23.68	80266.7
		23.69	54233.3	23.69	56200	23.69	57766.7	23.69	77900	23.69	85533.3	23.69	87700	23.69	110267	23.69	77933.3
		23.7	53400	23.7	53433.3	23.7	60966.7	23.7	76833.3	23.7	85333.3	23.7	86233.3	23.7	116233	23.7	75666.7
		23.71	53500	23.71	54966.7	23.71	56300	23.71	73400	23.71	87000	23.71	87033.3	23.71	131467	23.71	76433.3
		23.72	51833.3	23.72	55700	23.72	57566.7	23.72	75566.7	23.72	86800	23.72	87733.3	23.72	135667	23.72	76633.3
		23.73	52966.7	23.73	54366.7	23.73	59566.7	23.73	76800	23.73	90133.3	23.73	90866.7	23.73	135333	23.73	76533.3
		23.74	54633.3	23.74	53333.3	23.74	59066.7	23.74	75200	23.74	89633.3	23.74	91533.3	23.74	140233	23.74	79766.7
		23.75	53566.7	23.75	54233.3	23.75	60300	23.75	74733.3	23.75	94300	23.75	95033.3	23.75	142067	23.75	83133.3
		23.76	52966.7	23.76	56233.3	23.76	61500	23.76	77333.3	23.76	100433	23.76	97900	23.76	144200	23.76	85466.7
		23.77	51233.3	23.77	54833.3	23.77	63466.7	23.77	77166.7	23.77	107967	23.77	102467	23.77	148067	23.77	90733.3
		23.78	53533.3	23.78	54133.3	23.78	60333.3	23.78	79866.7	23.78	106567	23.78	105500	23.78	148267	23.78	96533.3
		23.79	54866.7	23.79	54133.3	23.79	57500	23.79	79133.3	23.79	114433	23.79	112133	23.79	153733	23.79	102200
		23.8	52300	23.8	52866.7	23.8	57833.3	23.8	81333.3	23.8	122100	23.8	118900	23.8	152433	23.8	105500
		23.81	53766.7	23.81	57233.3	23.81	57600	23.81	83800	23.81	126900	23.81	124800	23.81	157433	23.81	114967
		23.82	53033.3	23.82	54866.7	23.82	59366.7	23.82	85300	23.82	132833	23.82	126767	23.82	151300	23.82	118133
		23.83	51933.3	23.83	55700	23.83	60133.3	23.83	85000	23.83	136200	23.83	131267	23.83	150733	23.83	127867
		23.84	55266.7	23.84	53166.7	23.84	61633.3	23.84	87866.7	23.84	141233	23.84	138700	23.84	151633	23.84	137067
		23.85	52766.7	23.85	54900	23.85	59366.7	23.85	88066.7	23.85	140733	23.85	142933	23.85	152800	23.85	136867
		23.86	54533.3	23.86	55000	23.86	59033.3	23.86	87733.3	23.86	149800	23.86	147267	23.86	153000	23.86	142767
		23.87	50200	23.87	55533.3	23.87	60933.3	23.87	92233.3	23.87	147900	23.87	148033	23.87	149433	23.87	145667
		23.88	53933.3	23.88	54566.7	23.88	61733.3	23.88	91933.3	23.88	149933	23.88	152233	23.88	152933	23.88	149867
		23.89	54533.3	23.89	54466.7	23.89	57066.7	23.89	94866.7	23.89	147567	23.89	151500	23.89	157200	23.89	153267
		23.9	51733.3	23.9	54233.3	23.9	60333.3	23.9	95200	23.9	148200	23.9	154200	23.9	161533	23.9	155567
		23.91	51833.3	23.91	55133.3	23.91	59033.3	23.91	91900	23.91	147400	23.91	157267	23.91	167567	23.91	158267
		23.92	51566.7	23.92	52833.3	23.92	57900	23.92	97166.7	23.92	150300	23.92	158600	23.92	177500	23.92	156000
		23.93	50700	23.93	53733.3	23.93	61166.7	23.93	91666.7	23.93	149467	23.93	155967	23.93	188933	23.93	156633
		23.94	53300	23.94	54066.7	23.94	61800	23.94	96133.3	23.94	147667	23.94	162967	23.94	207100	23.94	157400
		23.95	53433.3	23.95	55400	23.95	59666.7	23.95	93500	23.95	143200	23.95	158733	23.95	223300	23.95	159100
		23.96	51200	23.96	54600	23.96	61000	23.96	94266.7	23.96	140000	23.96	161600	23.96	241900	23.96	159100
		23.97	54200	23.97	54733.3	23.97	63266.7	23.97	92500	23.97	147500	23.97	158133	23.97	259033	23.97	155633
		23.98	52933.3	23.98	53200	23.98	61766.7	23.98	95366.7	23.98	147833	23.98	161667	23.98	267967	23.98	153833
		23.99	54200	23.99	54100	23.99	62133.3	23.99	90000	23.99	149467	23.99	164033	23.99	269567	23.99	155967
		24	52500	24	55166.7	24	64066.7	24	93300	24	156400	24	162467	24	265367	24	156567
		24.01	53533.3	24.01	53533.3	24.01	62766.7	24.01	93500	24.01	158067	24.01	166933	24.01	256433	24.01	157400
		24.02	51266.7	24.02	51433.3	24.02	62000	24.02	96133.3	24.02	170267	24.02	170200	24.02	241533	24.02	166633
		24.03	52700	24.03	53433.3	24.03	63566.7	24.03	99100	24.03	175867	24.03	186100	24.03	223800	24.03	174400
		24.04	52800	24.04	53800	24.04	65166.7	24.04	100100	24.04	185367	24.04	189967	24.04	205667	24.04	187367
		24.05	54200	24.05	53500	24.05	62300	24.05	98900	24.05	202400	24.05	201867	24.05	187367	24.05	195533
		24.06	53033.3	24.06	51933.3	24.06	59366.7	24.06	102433	24.06	212933	24.06	211600	24.06	168333	24.06	211033
		24.07	51900	24.07	53866.7	24.07	61400	24.07	108333	24.07	224433	24.07	222067	24.07	152333	24.07	225767
		24.08	54466.7	24.08	54933.3	24.08	59500	24.08	108333	24.08	229833	24.08	229133	24.08	134767	24.08	242733
		24.09	53533.3	24.09	50766.7	24.09	61633.3	24.09	111567	24.09	239167	24.09	237000	24.09	119167	24.09	263133
		24.1	54200	24.1	53800	24.1	62266.7	24.1	115967	24.1	240867	24.1	239400	24.1	106300	24.1	276467
		24.11	54266.7	24.11	52366.7	24.11	59000	24.11	118233	24.11	239767	24.11	240567	24.11	94133.3	24.11	290367
		24.12	53133.3	24.12	53333.3	24.12	59900	24.12	116667	24.12	234333	24.12	237933	24.12	83800	24.12	290133
		24.13	54600	24.13	52400	24.13	58733.3	24.13	116433	24.13	220800	24.13	235933	24.13	77533.3	24.13	282800
		24.14	50700	24.14	52833.3	24.14	58500	24.14	115033	24.14	211067	24.14	220933	24.14	72866.7	24.14	271233
		24.15	51800	24.15	54300	24.15	58000	24.15	114600	24.15	203933	24.15	203967	24.15	72666.7	24.15	247167
		24.16	54900	24.16	52733.3	24.16	57733.3	24.16	111567	24.16	185333	24.16	194900	24.16	70500	24.16	229233
		24.17	51666.7	24.17	54600	24.17	57233.3	24.17	107200	24.17	169367	24.17	177767	24.17	69933.3	24.17	208400
		24.18	50700	24.18	55300	24.18	59000	24.18	103700	24.18	149233	24.18	169600	24.18	66900	24.18	187500
		24.19	50433.3	24.19	54800	24.19	55866.7	24.19	103500	24.19	139567	24.19	154933	24.19	67833.3	24.19	167233
		24.2	50833.3	24.2	56133.3	24.2	57300	24.2	99133.3	24.2	125267	24.2	135600	24.2	68333.3	24.2	152067
		24.21	51633.3	24.21	52900	24.21	56866.7	24.21	95633.3	24.21	114800	24.21	122867	24.21	64633.3	24.21	127533
		24.22	52466.7	24.22	51933.3	24.22	58600	24.22	92400	24.22	105800	24.22	114433	24.22	63066.7	24.22	114233
		24.23	51833.3	24.23	53166.7	24.23	58033.3	24.23	90033.3	24.23	99466.7	24.23	109200	24.23	66466.7	24.23	100567
		24.24	52300	24.24	53333.3	24.24	55166.7	24.24	85100	24.24	92666.7	24.24	98733.3	24.24	63066.7	24.24	87500
		24.25	53166.7	24.25	51633.3	24.25	56700	24.25	81700	24.25	84500	24.25	91133.3	24.25	63966.7	24.25	80033.3
		24.26	52666.7	24.26	55300	24.26	56033.3	24.26	79533.3	24.26	80100	24.26	87100	24.26	65733.3	24.26	78033.3
		24.27	50333.3	24.27	53533.3	24.27	56966.7	24.27	77666.7	24.27	76066.7	24.27	85466.7	24.27	66966.7	24.27	80166.7
		24.28	52266.7	24.28	53833.3	24.28	55033.3	24.28	75566.7	24.28	71400	24.28	79466.7	24.28	64866.7	24.28	71466.7
		24.29	51600	24.29	50733.3	24.29	55300	24.29	73633.3	24.29	68133.3	24.29	79466.7	24.29	70900	24.29	70833.3
		24.3	51000	24.3	54466.7	24.3	54500	24.3	73566.7	24.3	69033.3	24.3	76800	24.3	73366.7	24.3	69200
		24.31	52466.7	24.31	54466.7	24.31	54800	24.31	70433.3	24.31	67033.3	24.31	74600	24.31	81366.7	24.31	69933.3
		24.32	51533.3	24.32	52466.7	24.32	55733.3	24.32	72000	24.32	65300	24.32	75166.7	24.32	78966.7	24.32	66800
		24.33	50733.3	24.33	54833.3	24.33	57100	24.33	70666.7	24.33	61733.3	24.33	72800	24.33	84266.7	24.33	65900
		24.34	53533.3	24.34	56466.7	24.34	56666.7	24.34	68266.7	24.34	62933.3	24.34	71533.3	24.34	89700	24.34	67500
		24.35	50166.7	24.35	52833.3	24.35	54500	24.35	68966.7	24.35	65366.7	24.35	73366.7	24.35	90700	24.35	66833.3
		24.36	52533.3	24.36	53533.3	24.36	56566.7	24.36	67600	24.36	65733.3	24.36	73033.3	24.36	95200	24.36	65600
		24.37	51000	24.37	53966.7	24.37	54033.3	24.37	67066.7	24.37	62933.3	24.37	70166.7	24.37	95100	24.37	67533.3
		24.38	52233.3	24.38	54100	24.38	55000	24.38	64133.3	24.38	66333.3	24.38	73033.3	24.38	100533	24.38	67433.3
		24.39	51000	24.39	53666.7	24.39	56900	24.39	66533.3	24.39	66833.3	24.39	72400	24.39	97533.3	24.39	66600
		24.4	51900	24.4	54366.7	24.4	58566.7	24.4	65966.7	24.4	72366.7	24.4	77166.7	24.4	92366.7	24.4	71333.3
		24.41	51433.3	24.41	53800	24.41	56866.7	24.41	66966.7	24.41	72133.3	24.41	78866.7	24.41	93300	24.41	73300
		24.42	50166.7	24.42	52333.3	24.42	57266.7	24.42	65666.7	24.42	78700	24.42	82000	24.42	90133.3	24.42	74800
		24.43	51166.7	24.43	54300	24.43	58100	24.43	66266.7	24.43	78766.7	24.43	82533.3	24.43	86966.7	24.43	76933.3
		24.44	52666.7	24.44	54700	24.44	55766.7	24.44	68100	24.44	82966.7	24.44	86366.7	24.44	83200	24.44	83333.3
		24.45	53133.3	24.45	52266.7	24.45	53866.7	24.45	69033.3	24.45	86366.7	24.45	87466.7	24.45	80966.7	24.45	84433.3
		24.46	50333.3	24.46	53533.3	24.46	54266.7	24.46	71233.3	24.46	92333.3	24.46	91533.3	24.46	79966.7	24.46	89233.3
		24.47	52333.3	24.47	51166.7	24.47	56266.7	24.47	72066.7	24.47	93866.7	24.47	98133.3	24.47	76900	24.47	95800
		24.48	49766.7	24.48	51833.3	24.48	55466.7	24.48	71800	24.48	100300	24.48	94133.3	24.48	75733.3	24.48	99500
		24.49	52333.3	24.49	50766.7	24.49	56100	24.49	72633.3	24.49	104100	24.49	98466.7	24.49	77466.7	24.49	101833
		24.5	49733.3	24.5	52800	24.5	55266.7	24.5	72566.7	24.5	108333	24.5	99866.7	24.5	78100	24.5	104267
		24.51	50833.3	24.51	51733.3	24.51	56533.3	24.51	75233.3	24.51	110700	24.51	97733.3	24.51	78366.7	24.51	104067
		24.52	51833.3	24.52	52833.3	24.52	57666.7	24.52	76366.7	24.52	116367	24.52	96600	24.52	81900	24.52	99666.7
		24.53	52933.3	24.53	52533.3	24.53	54666.7	24.53	76200	24.53	121500	24.53	101133	24.53	81166.7	24.53	96233.3
		24.54	50266.7	24.54	53100	24.54	54133.3	24.54	79100	24.54	121133	24.54	97433.3	24.54	86400	24.54	94333.3
		24.55	53200	24.55	53033.3	24.55	55833.3	24.55	79033.3	24.55	126800	24.55	97366.7	24.55	89600	24.55	94366.7
		24.56	51966.7	24.56	52400	24.56	53500	24.56	78266.7	24.56	125933	24.56	96300	24.56	90866.7	24.56	92533.3
		24.57	50000	24.57	51633.3	24.57	57400	24.57	81700	24.57	125567	24.57	94233.3	24.57	95366.7	24.57	89233.3
		24.58	53333.3	24.58	51433.3	24.58	57133.3	24.58	80000	24.58	129767	24.58	93833.3	24.58	100200	24.58	84266.7
		24.59	51533.3	24.59	53433.3	24.59	56766.7	24.59	84733.3	24.59	128033	24.59	96233.3	24.59	97766.7	24.59	85033.3
		24.6	54033.3	24.6	50433.3	24.6	53933.3	24.6	80766.7	24.6	125833	24.6	95233.3	24.6	97266.7	24.6	79733.3
		24.61	51200	24.61	53800	24.61	56866.7	24.61	83600	24.61	129200	24.61	93000	24.61	94300	24.61	79700
		24.62	50166.7	24.62	50066.7	24.62	54566.7	24.62	82800	24.62	122300	24.62	94400	24.62	93666.7	24.62	79133.3
		24.63	50966.7	24.63	53800	24.63	56133.3	24.63	81866.7	24.63	120600	24.63	94266.7	24.63	88800	24.63	82066.7
		24.64	51866.7	24.64	50233.3	24.64	56900	24.64	81733.3	24.64	117033	24.64	95133.3	24.64	86533.3	24.64	84166.7
		24.65	51900	24.65	51966.7	24.65	56733.3	24.65	80800	24.65	115033	24.65	98000	24.65	79133.3	24.65	83033.3
		24.66	52366.7	24.66	51266.7	24.66	55533.3	24.66	79333.3	24.66	106100	24.66	96800	24.66	74933.3	24.66	84733.3
		24.67	51966.7	24.67	51066.7	24.67	56700	24.67	78333.3	24.67	100167	24.67	99566.7	24.67	71433.3	24.67	92100
		24.68	49866.7	24.68	53866.7	24.68	55133.3	24.68	77600	24.68	93766.7	24.68	99600	24.68	64666.7	24.68	96500
		24.69	49233.3	24.69	53566.7	24.69	54100	24.69	75866.7	24.69	92800	24.69	101433	24.69	60500	24.69	97533.3
		24.7	51600	24.7	52766.7	24.7	54666.7	24.7	75700	24.7	87533.3	24.7	100167	24.7	55666.7	24.7	102600
		24.71	51600	24.71	52333.3	24.71	52266.7	24.71	71533.3	24.71	81433.3	24.71	96766.7	24.71	52066.7	24.71	103433
		24.72	53100	24.72	49366.7	24.72	54100	24.72	71266.7	24.72	77533.3	24.72	98500	24.72	49733.3	24.72	104700
		24.73	51966.7	24.73	52466.7	24.73	52866.7	24.73	72666.7	24.73	71566.7	24.73	92866.7	24.73	49333.3	24.73	103367
		24.74	51566.7	24.74	50400	24.74	52900	24.74	68733.3	24.74	68233.3	24.74	87333.3	24.74	48533.3	24.74	100233
		24.75	50533.3	24.75	50233.3	24.75	53166.7	24.75	66733.3	24.75	63000	24.75	84433.3	24.75	44300	24.75	94533.3
		24.76	52666.7	24.76	49100	24.76	55500	24.76	62600	24.76	59700	24.76	78266.7	24.76	44766.7	24.76	96033.3
		24.77	50066.7	24.77	52033.3	24.77	54600	24.77	62933.3	24.77	58533.3	24.77	76733.3	24.77	43800	24.77	87333.3
		24.78	49933.3	24.78	53766.7	24.78	53966.7	24.78	62266.7	24.78	56333.3	24.78	71933.3	24.78	44966.7	24.78	80200
		24.79	49233.3	24.79	51200	24.79	52800	24.79	61133.3	24.79	53266.7	24.79	69300	24.79	44200	24.79	74466.7
		24.8	48433.3	24.8	52000	24.8	52666.7	24.8	59300	24.8	51266.7	24.8	65633.3	24.8	43433.3	24.8	67800
		24.81	49233.3	24.81	51300	24.81	51500	24.81	61633.3	24.81	49733.3	24.81	61166.7	24.81	43266.7	24.81	65100
		24.82	49933.3	24.82	52133.3	24.82	52733.3	24.82	59066.7	24.82	49466.7	24.82	58733.3	24.82	41000	24.82	58500
		24.83	49966.7	24.83	49666.7	24.83	53333.3	24.83	55533.3	24.83	46833.3	24.83	56566.7	24.83	42000	24.83	56433.3
		24.84	51466.7	24.84	52433.3	24.84	53800	24.84	54500	24.84	46833.3	24.84	52400	24.84	40733.3	24.84	53233.3
		24.85	49100	24.85	51966.7	24.85	50666.7	24.85	56433.3	24.85	45200	24.85	52466.7	24.85	37233.3	24.85	50500
		24.86	49733.3	24.86	49533.3	24.86	52900	24.86	58566.7	24.86	46866.7	24.86	53000	24.86	39333.3	24.86	48833.3
		24.87	49900	24.87	51066.7	24.87	51066.7	24.87	54433.3	24.87	46466.7	24.87	50233.3	24.87	36833.3	24.87	47300
		24.88	50500	24.88	51200	24.88	51966.7	24.88	54700	24.88	46266.7	24.88	48833.3	24.88	36400	24.88	45833.3
		24.89	50833.3	24.89	50533.3	24.89	53600	24.89	54233.3	24.89	45066.7	24.89	48666.7	24.89	34333.3	24.89	45533.3
		24.9	51366.7	24.9	52766.7	24.9	51700	24.9	52866.7	24.9	45566.7	24.9	46666.7	24.9	33966.7	24.9	46800
		24.91	51666.7	24.91	50700	24.91	53366.7	24.91	52933.3	24.91	44200	24.91	46100	24.91	34533.3	24.91	44466.7
		24.92	49500	24.92	52133.3	24.92	50700	24.92	54266.7	24.92	45600	24.92	48500	24.92	33066.7	24.92	45666.7
		24.93	49233.3	24.93	48566.7	24.93	50833.3	24.93	51900	24.93	46000	24.93	47700	24.93	30833.3	24.93	44500
		24.94	50100	24.94	51700	24.94	50866.7	24.94	53966.7	24.94	45233.3	24.94	46366.7	24.94	29633.3	24.94	43366.7
		24.95	50500	24.95	52066.7	24.95	51733.3	24.95	52533.3	24.95	44633.3	24.95	43000	24.95	28600	24.95	45533.3
		24.96	49333.3	24.96	53333.3	24.96	50733.3	24.96	53800	24.96	43966.7	24.96	45666.7	24.96	29066.7	24.96	43733.3
[truncated: 4,004 more rows]

## Sheet: Fig. 4a
			XPS of Pd3d for Pd@IM-S-1, Pd/S-1 and Pd@SiO2
Fig. 4a			Pd@SiO2									Pd@IM-S-1									Pd/S-1
			Binding Energy (eV)	Intensity (a.u.)								Binding Energy (eV)	Intensity (a.u.)								Binding Energy (eV)	Intensity (a.u.)
			348.54	17321.5	17344.8	17321.5	17322	17321.5	17321.5	17345.3		349.54	29464.2	29464.2	29464.2	29464.2	29508	29464.2	29508		349.36	25339.1	25339.1	25339.1	25339.1	25457.6	25339.1	25457.6
			348.44	17329	17346.9	17321.4	17322.1	17321.4	17321.4	17347.5		349.44	29506	29464.1	29464.1	29464.1	29512.5	29464.1	29512.5		349.26	25184.3	25184.3	25184.3	25184.3	25314.2	25184.3	25314.2
			348.34	17354.7	17349	17321.3	17322.1	17321.3	17321.3	17349.7		349.34	29527.7	29463.9	29463.9	29463.9	29517.3	29463.9	29517.3		349.16	25045.9	25045.9	25045.9	25045.9	25188.1	25045.9	25188.1
			348.24	17383.6	17351.2	17321.1	17322	17321.1	17321.1	17352.1		349.24	29703.6	29463.4	29463.4	29463.4	29522.2	29463.4	29522.2		349.06	24923.8	24923.8	24923.8	24923.8	25079.5	24923.8	25079.5
			348.14	17485.5	17353.2	17320.5	17321.6	17320.5	17320.5	17354.3		349.14	29585	29463.1	29463.1	29463.1	29527.8	29463.1	29527.8		348.96	25103.7	24923.1	24923.1	24923.1	25093.2	24923.1	25093.2
			348.04	17373.3	17355.7	17320.4	17321.6	17320.4	17320.4	17357		349.04	29721.8	29462.5	29462.5	29462.5	29533.6	29462.5	29533.6		348.86	25054.7	24922.5	24922.5	24922.5	25108	24922.5	25108
			347.94	17301.3	17358.6	17320.3	17321.8	17320.3	17320.3	17360.1		348.94	29594.1	29462.2	29462.2	29462.2	29540.1	29462.2	29540.1		348.76	25205.7	24921.4	24921.4	24921.4	25123.1	24921.4	25123.1
			347.84	17371.3	17361.5	17320.1	17321.9	17320.1	17320.1	17363.2		348.84	29549.8	29462	29462	29462	29547.3	29462	29547.3		348.66	25326.5	24919.8	24919.8	24919.8	25139.3	24919.8	25139.3
			347.74	17463.1	17364.2	17319.6	17321.7	17319.6	17319.6	17366.3		348.74	29644.4	29461.6	29461.6	29461.6	29554.9	29461.6	29554.9		348.56	25320.2	24918.1	24918.1	24918.1	25156.5	24918.1	25156.5
			347.64	17413.6	17367.4	17319.3	17321.7	17319.3	17319.3	17369.8		348.64	29539.4	29461.4	29461.4	29461.4	29563.4	29461.4	29563.4		348.46	25422.1	24916.1	24916.1	24916.1	25174.5	24916.1	25174.5
			347.54	17365.8	17370.8	17319.1	17322	17319.1	17319.1	17373.7		348.54	29664.6	29461	29461	29461	29572.1	29461	29572.1		348.36	25559.3	24913.5	24913.5	24913.5	25193	24913.5	25193
			347.44	17494.1	17374	17318.5	17321.9	17318.5	17318.5	17377.4		348.44	29765.2	29460.3	29460.3	29460.3	29581.2	29460.3	29581.2		348.26	25228.3	24912.2	24912.2	24912.2	25214.4	24912.2	25214.4
			347.34	17466.9	17377.5	17318	17322	17318	17318	17381.4		348.34	29697.9	29459.8	29459.8	29459.8	29591.3	29459.8	29591.3		348.16	25334	24910.5	24910.5	24910.5	25236.7	24910.5	25236.7
			347.24	17474.5	17381.2	17317.5	17322.1	17317.5	17317.5	17385.8		348.24	29762.1	29459.1	29459.1	29459.1	29601.9	29459.1	29601.9		348.06	25293.8	24909	24909	24909	25260.4	24909	25260.5
			347.14	17406.3	17385.2	17317.2	17322.5	17317.2	17317.2	17390.6		348.14	29832.6	29458.2	29458.2	29458.2	29613.1	29458.2	29613.1		347.96	25433.4	24906.9	24906.9	24906.9	25284.8	24906.9	25284.8
			347.04	17445.8	17389.3	17316.7	17323	17316.7	17316.7	17395.5		348.04	29864	29457.3	29457.3	29457.3	29624.8	29457.3	29624.8		347.86	25267.3	24905.4	24905.4	24905.4	25311.3	24905.4	25311.3
			346.94	17432.9	17393.6	17316.3	17323.6	17316.3	17316.3	17400.8		347.94	29809.6	29456.5	29456.5	29456.5	29637.7	29456.5	29637.7		347.76	25730.4	24902.1	24902.1	24902.1	25337.5	24902.1	25337.5
			346.84	17420.4	17398.1	17316	17324.4	17316	17316	17406.5		347.84	29761.2	29455.8	29455.8	29455.8	29651.4	29455.8	29651.4		347.66	25609.6	24899.2	24899.2	24899.2	25365.4	24899.2	25365.4
			346.74	17423.4	17402.8	17315.6	17325.3	17315.6	17315.6	17412.5		347.74	29768.4	29455.1	29455.1	29455.1	29665.8	29455.1	29665.8		347.56	25688.9	24896	24896	24896	25394.2	24896	25394.3
			346.64	17533.4	17407.2	17314.9	17326.1	17314.9	17314.9	17418.5		347.64	29951.8	29454	29454	29454	29680.6	29454	29680.6		347.46	25665	24892.9	24892.9	24892.9	25424.4	24892.9	25424.4
			346.54	17490.1	17411.9	17314.3	17327.2	17314.3	17314.3	17424.9		347.54	29805.5	29453.2	29453.2	29453.2	29696.6	29453.2	29696.6		347.36	25480	24890.5	24890.6	24890.5	25456.9	24890.5	25457
			346.44	17526.6	17416.6	17313.5	17328.5	17313.5	17313.5	17431.6		347.44	29900.8	29452.1	29452.2	29452.1	29713.3	29452.1	29713.3		347.26	25805.9	24886.8	24886.9	24886.8	25489.2	24886.8	25489.3
			346.34	17528.6	17421.4	17312.8	17330	17312.8	17312.8	17438.6		347.34	29872.8	29451.2	29451.2	29451.2	29730.8	29451.2	29730.8		347.16	25570.6	24884.1	24884.2	24884.1	25523.5	24884.1	25523.6
			346.24	17523	17426.3	17312.1	17331.8	17312.1	17312.1	17446		347.24	29926	29450.1	29450.1	29450.1	29748.9	29450.1	29749		347.06	25800.9	24880.4	24880.5	24880.4	25557.9	24880.4	25558.1
			346.14	17508.4	17431.3	17311.4	17334	17311.4	17311.4	17453.9		347.14	30091.8	29448.6	29448.7	29448.6	29767.4	29448.6	29767.5		346.96	25797.1	24876.6	24876.8	24876.6	25593.5	24876.6	25593.7
			346.04	17556.8	17436.2	17310.5	17336.3	17310.5	17310.5	17462		347.04	29921.6	29447.6	29447.7	29447.6	29787.3	29447.6	29787.4		346.86	25904	24872.5	24872.8	24872.5	25629.6	24872.5	25629.9
			345.94	17582.2	17441	17309.6	17339	17309.6	17309.6	17470.5		346.94	30017.9	29446.3	29446.4	29446.3	29807.6	29446.3	29807.8		346.76	25931.7	24868.2	24868.6	24868.2	25666.3	24868.2	25666.6
			345.84	17609.1	17445.7	17308.6	17342	17308.6	17308.6	17479.2		346.84	29964.1	29445.1	29445.3	29445.1	29828.7	29445.1	29828.9		346.66	25853.7	24864.2	24864.7	24864.2	25703.8	24864.2	25704.3
			345.74	17506.9	17450.8	17307.9	17346	17307.9	17307.9	17488.9		346.74	29822.2	29444.2	29444.5	29444.2	29850.8	29444.2	29851		346.56	25526.5	24861.5	24862.2	24861.5	25743.3	24861.5	25743.9
			345.64	17417.8	17456.1	17307.5	17350.8	17307.5	17307.5	17499.3		346.64	29846.4	29443.3	29443.6	29443.3	29873.5	29443.3	29873.8		346.46	25661.2	24858.3	24859.1	24858.3	25782.6	24858.3	25783.4
			345.54	17501.2	17460.9	17306.8	17355.9	17306.8	17306.8	17510		346.54	29915	29442.2	29442.7	29442.2	29896.6	29442.2	29897		346.36	26134.3	24853.2	24854.3	24853.2	25820.1	24853.2	25821.2
			345.44	17520	17465.6	17306.1	17361.6	17306.1	17306.1	17521.1		346.44	29887.9	29441.2	29441.8	29441.2	29920.2	29441.2	29920.7		346.26	26165.8	24847.8	24849.3	24847.8	25857.4	24847.8	25858.9
			345.34	17552.7	17470.1	17305.3	17367.9	17305.3	17305.3	17532.7		346.34	29846.7	29440.3	29441.1	29440.3	29944.2	29440.3	29945		346.16	25953.1	24843.4	24845.3	24843.4	25895.5	24843.4	25897.4
			345.24	17606.6	17474.2	17304.2	17374.8	17304.2	17304.2	17544.7		346.24	29904.3	29439.2	29440.2	29439.2	29968.5	29439.2	29969.5		346.06	25737.9	24839.8	24842.3	24839.8	25933.8	24839.8	25936.4
			345.14	17570.1	17478.1	17303.3	17382.6	17303.3	17303.3	17557.4		346.14	29931.7	29438.1	29439.4	29438.1	29993	29438.1	29994.3		345.96	26019.8	24835	24838.3	24835	25970.4	24835	25973.7
			345.04	17631.5	17481.6	17302.2	17391.2	17302.2	17302.2	17570.6		346.04	29918.4	29437	29438.8	29437	30017.5	29437	30019.2		345.86	25727.9	24831.4	24835.7	24831.4	26007.3	24831.4	26011.6
			344.94	17509	17485.2	17301.5	17401.1	17301.5	17301.5	17584.9		345.94	29938.6	29435.9	29438.2	29435.9	30042	29435.9	30044.3		345.76	26087.8	24826.3	24831.9	24826.3	26041.8	24826.3	26047.5
			344.84	17526.3	17488.5	17300.7	17412.2	17300.7	17300.7	17600		345.84	29915	29434.8	29437.8	29434.8	30066.5	29434.8	30069.5		345.66	26068.9	24821.3	24828.5	24821.3	26074.9	24821.3	26082.1
			344.74	17564.6	17491.3	17299.8	17424.3	17299.8	17299.8	17615.8		345.74	30096.2	29433.3	29437.2	29433.3	30090.3	29433.3	30094.1		345.56	26053.8	24816.3	24825.6	24816.3	26106.3	24816.3	26115.6
			344.64	17716.3	17493.1	17298.3	17437.2	17298.3	17298.3	17631.9		345.64	30021.6	29432	29437	29432	30113.8	29432	30118.8		345.46	25901.5	24811.9	24823.9	24811.9	26136.6	24811.9	26148.6
			344.54	17646.4	17494.9	17297.1	17451.6	17297.1	17297.1	17649.3		345.54	30016.3	29430.6	29437.1	29430.6	30136.9	29430.6	30143.4		345.36	25968.2	24807.2	24822.5	24807.2	26164.8	24807.2	26180.1
			344.44	17619.9	17496.3	17296	17467.4	17296	17296	17667.7		345.44	30128.9	29429	29437.3	29429	30159.2	29429	30167.4		345.26	26206	24801.6	24821	24801.6	26189.8	24801.6	26209.2
			344.34	17644.6	17497.2	17294.8	17484.7	17294.8	17294.8	17687.1		345.34	30090.2	29427.5	29438.1	29427.5	30180.6	29427.5	30191.2		345.16	25863.8	24797.3	24822	24797.3	26213.1	24797.3	26237.8
			344.24	17652.7	17497.6	17293.6	17503.5	17293.6	17293.6	17707.5		345.24	30108.1	29426	29439.5	29426	30201	29426	30214.4		345.06	25782	24793.3	24824.4	24793.3	26234.3	24793.3	26265.4
			344.14	17786.3	17497.1	17291.9	17523.5	17291.9	17291.9	17728.6		345.14	30111.3	29424.4	29441.4	29424.4	30220.4	29424.4	30237.4		344.96	25990.9	24788.5	24827.5	24788.5	26252.1	24788.5	26291.1
			344.04	17747.8	17496.2	17290.3	17545.3	17290.3	17290.3	17751.2		345.04	30070.1	29423	29444.5	29423	30238.8	29423	30260.3		344.86	26043.7	24783.4	24832.2	24783.4	26266.9	24783.4	26315.8
			343.94	17800.4	17494.8	17288.6	17568.7	17288.6	17288.6	17775		344.94	30095.9	29421.4	29448.5	29421.4	30255.6	29421.4	30282.7		344.76	26042.5	24778.3	24839	24778.3	26277.6	24778.3	26338.3
			343.84	17729.2	17493	17287.1	17594.5	17287.1	17287.1	17800.4		344.84	30120.4	29419.8	29453.7	29419.8	30270.8	29419.8	30304.6		344.66	26242.5	24772.4	24847.8	24772.4	26284.4	24772.4	26359.8
			343.74	17793.3	17490.5	17285.3	17621.9	17285.3	17285.3	17827.1		344.74	30276.1	29417.9	29460.1	29417.9	30284.1	29417.9	30326.2		344.56	26242.5	24766.4	24859.7	24766.4	26288	24766.4	26381.3
			343.64	17849.5	17487.4	17283.4	17651.2	17283.4	17283.4	17855.2		344.64	30188	29416.1	29468.4	29416.1	30296	29416.1	30348.2		344.46	26071.4	24761.1	24875.6	24761.1	26289.2	24761.1	26403.7
			343.54	17878.1	17483.7	17281.3	17682.3	17281.3	17281.3	17884.7		344.54	30221.1	29414.3	29478.9	29414.3	30306.1	29414.3	30370.7		344.36	26224.9	24755.2	24895.8	24755.2	26285.6	24755.2	26426.2
			343.44	17942.3	17479.3	17279	17715.2	17279	17279	17915.5		344.44	30264.5	29412.4	29491.8	29412.4	30313.8	29412.4	30393.2		344.26	26494.2	24748.2	24919.7	24748.2	26277.2	24748.2	26448.7
			343.34	17950.6	17474.5	17276.7	17750.2	17276.7	17276.7	17947.9		344.34	30460.2	29410	29507.1	29410	30319.2	29410	30416.3		344.16	26696.8	24740.3	24948.4	24740.3	26264.7	24740.3	26472.8
			343.24	17912.4	17469.3	17274.5	17787.3	17274.5	17274.5	17982.1		344.24	30534.4	29407.4	29526.1	29407.4	30322.5	29407.4	30441.1		344.06	26402.3	24733.6	24985.9	24733.6	26250.3	24733.6	26502.5
			343.14	18040	17463.4	17271.9	17826	17271.9	17271.9	18017.5		344.14	30541	29404.8	29548.7	29404.8	30323.9	29404.8	30467.8		343.96	26397.3	24726.9	25030.7	24726.9	26232.1	24726.9	26536
			343.04	18017.1	17457.1	17269.3	17866.7	17269.3	17269.3	18054.5		344.04	30518.7	29402.3	29576.2	29402.3	30322.8	29402.3	30496.7		343.86	26535.7	24719.6	25083.9	24719.6	26209.5	24719.6	26573.9
			342.94	18114	17450.2	17266.4	17909.3	17266.4	17266.4	18093.1		343.94	30609.3	29399.6	29608.9	29399.6	30319.3	29399.6	30528.7		343.76	26869.2	24710.9	25146.8	24710.9	26182.7	24710.9	26618.6
			342.84	18160.3	17442.7	17263.3	17953.6	17263.3	17263.3	18133		343.84	30577.5	29396.9	29647.3	29396.9	30314	29396.9	30564.4		343.66	26839	24702.3	25220.7	24702.3	26153	24702.3	26671.5
			342.74	18154	17435.1	17260.3	17999.6	17260.3	17260.3	18174.3		343.74	30621.9	29394.1	29693.2	29394.1	30306.7	29394.1	30605.8		343.56	26793.7	24693.8	25307.9	24693.8	26120.8	24693.8	26734.9
			342.64	18246.3	17426.8	17256.9	18046.8	17256.9	17256.9	18216.7		343.64	30688.2	29391.2	29746.1	29391.2	30296.9	29391.2	30651.8		343.46	27027.7	24684.4	25409.4	24684.4	26084.1	24684.4	26809.2
			342.54	18267.5	17418.2	17253.4	18095.3	17253.4	17253.4	18260.1		343.54	30648	29388.3	29807.6	29388.3	30284.9	29388.3	30704.3		343.36	27255.5	24674	25525.1	24674	26044.1	24674	26895.2
			342.44	18351.8	17409.1	17249.6	18144.8	17249.6	17249.6	18304.3		343.44	30894.6	29384.9	29878.5	29384.9	30270.7	29384.9	30764.3		343.26	27224	24663.7	25659.1	24663.7	26002.1	24663.7	26997.5
			342.34	18371.7	17399.8	17245.8	18195.2	17245.7	17245.7	18349.3		343.34	30859.7	29381.5	29959	29381.5	30254.8	29381.5	30832.3		343.16	27365	24652.7	25812.2	24652.7	25957.5	24652.7	27116.9
			342.24	18299.9	17390.7	17242.1	18246.6	17242.1	17242.1	18395.1		343.24	31134.9	29377.5	30051.1	29377.5	30236.5	29377.5	30910.1		343.06	27351.1	24641.8	25984.7	24641.8	25910.6	24641.8	27253.5
			342.14	18392.3	17381	17238.2	18298.1	17238.2	17238.2	18441		343.14	31114.5	29373.6	30154.9	29373.6	30216.2	29373.6	30997.5		342.96	27395.2	24630.7	26180.6	24630.7	25861.8	24630.7	27411.8
			342.04	18484.4	17371	17233.9	18349.5	17233.9	17233.9	18486.7		343.04	31185.3	29369.4	30270.7	29369.5	30194.4	29369.4	31095.7		342.86	27937.5	24617.3	26397.6	24617.3	25809.6	24617.3	27589.8
			341.94	18536.5	17360.8	17229.4	18400.5	17229.4	17229.4	18531.9		342.94	31226.5	29365.2	30401.3	29365.3	30171.2	29365.2	31207.3		342.76	27789	24604.5	26637.9	24604.5	25756.7	24604.5	27790.1
			341.84	18520.4	17350.6	17224.9	18450.9	17224.9	17224.9	18576.6		342.84	31440.4	29360.5	30544.2	29360.5	30146.3	29360.5	31330		342.66	28242	24589.8	26904	24589.8	25701	24589.8	28015.1
			341.74	18643.7	17340	17220.1	18499.9	17220	17220	18619.9		342.74	31668.5	29355.2	30701.4	29355.3	30119.4	29355.2	31465.6		342.56	28559.1	24573.7	27193.3	24573.8	25643	24573.7	28262.6
			341.64	18649.8	17329.4	17215.1	18547.6	17215.1	17215.1	18661.9		342.64	31768.2	29349.8	30872.9	29349.8	30091.3	29349.8	31614.6		342.46	28639.7	24557.3	27506.1	24557.3	25584.3	24557.3	28533.1
			341.54	18713.7	17318.6	17210	18593.3	17210	17209.9	18702		342.54	31930.8	29343.9	31057	29344	30062.1	29343.9	31775.4		342.36	28818.3	24540.1	27846	24540.1	25524.5	24540.1	28830.4
			341.44	18718.5	17307.9	17204.8	18636.9	17204.8	17204.8	18740.1		342.44	31904.1	29338.1	31256.1	29338.2	30032.2	29338.1	31950.5		342.26	29263.8	24521	28206	24521	25462.7	24521	29147.7
			341.34	18772.3	17297	17199.4	18677.8	17199.4	17199.4	18775.5		342.34	32017.3	29332	31466.6	29332.2	30001.4	29332	32136.3		342.16	29380.8	24501.3	28586.3	24501.4	25400.5	24501.3	29485.5
			341.24	18895.1	17285.9	17193.6	18715.3	17193.5	17193.5	18807.8		342.24	32381	29325	31687	29325.3	29969.3	29325	32331.6		342.06	29809.9	24479.9	28985.5	24479.9	25336.7	24479.9	29842.5
			341.14	18858.4	17275	17187.9	18749.5	17187.8	17187.8	18836.8		342.14	32475.1	29317.9	31916.8	29318.3	29936.7	29317.9	32536.1		341.96	30218.9	24456.7	29397.2	24456.8	25271.7	24456.7	30212.4
			341.04	18864.9	17264.2	17182.2	18779.6	17182	17182	18861.9		342.04	32718.6	29310.1	32152.2	29310.7	29903.4	29310.1	32746		341.86	30372.4	24432.7	29819.2	24432.9	25206.4	24432.7	30593
			340.94	18913	17253.3	17176.3	18805.4	17176	17176	18882.9		341.94	32902	29301.9	32391.1	29302.7	29869.5	29301.9	32959.4		341.76	30907.2	24406.6	30245	24406.8	25139.8	24406.6	30978.5
			340.84	18911.2	17242.6	17170.4	18826.9	17170.1	17170.1	18899.7		341.84	32972.1	29293.6	32630.2	29294.5	29835.6	29293.6	33173.2		341.66	31090.9	24379.5	30669.8	24379.9	25073.2	24379.5	31363.9
			340.74	18919	17232.1	17164.4	18843.6	17164.1	17164	18912.1		341.74	33251.5	29284.6	32865.6	29285.9	29801.1	29284.6	33383.4		341.56	31408	24351.1	31086.4	24351.6	25006.2	24351.1	31741.9
			340.64	19123.1	17221	17157.8	18854.8	17157.3	17157.3	18919		341.64	33503.8	29275	33092.1	29276.6	29766.3	29275	33585.1		341.46	31976.8	24320.3	31485.9	24321	24937.6	24320.3	32104
			340.54	18973.7	17210.5	17151.7	18861.4	17151.1	17151	18921.6		341.54	33696.3	29264.9	33307.1	29267.1	29731.4	29264.9	33775.8		341.36	32535.5	24287.1	31863	24288	24867.9	24287.1	32444.8
			340.44	18936.2	17200.4	17145.8	18862.9	17145	17144.9	18919.4		341.44	33862.4	29254.5	33505.2	29257.3	29696.6	29254.5	33950.1		341.26	32467.5	24254	32209.4	24255.3	24799.7	24254	32756.6
			340.34	18954.8	17190.3	17139.8	18859.1	17138.8	17138.6	18912.2		341.34	34040.4	29243.6	33681.7	29247.2	29661.9	29243.6	34103.6		341.16	32522.9	24220.6	32518.2	24222.4	24732.4	24220.5	33031.9
			340.24	18823.7	17180.9	17134.4	18850.3	17133.1	17132.8	18900.2		341.24	34237	29232.2	33834.8	29236.9	29627.2	29232.2	34234.6		341.06	33226.3	24184.2	32782.8	24186.7	24663.3	24184.1	33264.6
			340.14	18888.3	17171.4	17128.7	18835.4	17127.3	17126.8	18882.4		341.14	34175.1	29221	33956.7	29227	29593.3	29221	34335.1		340.96	33719.6	24145.6	32990.4	24149.1	24593.2	24145.6	33441.7
			340.04	18853.1	17162.2	17123.4	18815.4	17121.5	17120.8	18860		341.04	34379.2	29209.2	34047.8	29217	29559.6	29209.2	34406		340.86	33500.6	24107.8	33143.3	24112.6	24525.6	24107.7	33566.1
			339.94	18893.9	17153	17118	18790.3	17115.8	17114.7	18832.9		340.94	34457.9	29197.3	34105.2	29207.1	29526.5	29197.3	34444.3		340.76	33459.1	24070	33239.3	24076.5	24459.4	24069.9	33635.4
			339.84	18893.1	17144	17112.7	18760.4	17110.2	17108.6	18801.5		340.84	34654.5	29184.9	34123.5	29197.4	29493.6	29184.9	34444.7		340.66	33805.1	24030.7	33262.7	24039.3	24392.8	24030.6	33633.8
			339.74	18777.6	17135.5	17108.1	18726.2	17105.1	17102.9	18766.4		340.74	34496.3	29172.8	34107.9	29188.5	29461.8	29172.8	34412.7		340.56	33910.8	23990.8	33222.9	24002.3	24326.8	23990.6	33570.9
			339.64	18720.7	17127.3	17104	18688	17100.6	17097.3	18728		340.64	34513.3	29160.7	34053.5	29180.4	29430.7	29160.6	34343.4		340.46	33941	23950.7	33120.5	23965.8	24262.2	23950.4	33448.1
			339.54	18654	17119.6	17100.3	18645.9	17096.6	17091.9	18686.7		340.54	34422.7	29148.8	33963.9	29173.3	29400.8	29148.7	34240.7		340.36	33678	23911.5	32947.6	23931.3	24199.9	23911.1	33257.1
			339.44	18685	17111.9	17097	18600.1	17093	17086.4	18642.6		340.44	34329.5	29137	33842.8	29167.4	29371.8	29136.9	34108.5		340.26	33120.6	23874.4	32719.9	23900.2	24140.8	23873.8	33013.9
			339.34	18602.4	17104.5	17094.4	18551.2	17090.4	17081.2	18596.9		340.34	33923.1	29126.2	33688	29163.8	29344.5	29126	33944.5		340.16	32646.2	23839.2	32438.8	23872.7	24084.7	23838.3	32720.2
			339.24	18604.5	17097.3	17092.4	18499.1	17088.6	17076	18549.6		340.24	33785.3	29115.7	33508	29161.8	29318.3	29115.4	33757.6		340.06	32369.4	23805.1	32103.4	23848.1	24030.8	23803.9	32375.8
			339.14	18458.2	17090.7	17091.7	18445	17088.5	17071.2	18502.2		340.14	33475.8	29105.9	33304.7	29162.3	29293.7	29105.5	33550.2		339.96	32266.2	23771.3	31727.2	23826.2	23978.6	23769.6	31994.5
			339.04	18302.5	17084.8	17092.2	18389.4	17090.2	17067	18455.8		340.04	33287	29096.6	33081.6	29165.1	29270.3	29095.9	33325.7		339.86	31731.4	23739.8	31315.8	23809.3	23929.5	23737.4	31582.2
			338.94	18401.9	17078.6	17093.5	18331.9	17093.3	17062.4	18410.3		339.94	33075.3	29087.8	32844.9	29170.8	29248	29086.9	33090.8		339.76	30970.1	23711.5	30876.4	23799.1	23884.4	23708.2	31146.8
			338.84	18331.1	17072.8	17096.1	18273.4	17098.8	17058	18367.1		339.84	32796.6	29079.7	32597.2	29179.5	29227.1	29078.4	32848.2		339.66	30475.6	23685.4	30418.7	23794.8	23842.1	23680.8	30698.6
			338.74	18315.3	17067.1	17100.1	18214	17106.8	17053.7	18327.1		339.74	32679.2	29072	32343.7	29191.7	29207.3	29070.3	32604		339.56	30001.2	23661.6	29948.3	23797.1	23803	23655.3	30244.2
			338.64	18276.3	17061.7	17106	18154.3	17117.8	17049.4	18291.5		339.64	32287.3	29065.4	32088.7	29207.8	29189.1	29062.9	32362.2		339.46	29602.3	23639.9	29472.5	23806.9	23766.2	23631.2	29791.8
			338.54	18221.7	17056.5	17113.8	18094.6	17132.2	17045.4	18260.9		339.54	32062.3	29059.6	31835.6	29228.3	29172.1	29056.1	32127.2		339.36	29296.5	23620.2	28997.5	23824.2	23731.5	23608.3	29348.4
			338.44	18225.4	17051.4	17123.7	18035.1	17150.4	17041.3	18236.5		339.44	31902.8	29054.4	31587.1	29253	29156	29049.6	31901.6		339.26	28800.7	23603.4	28530.6	23850.5	23699.4	23587.3	28921.9
			338.34	18243.6	17046.3	17136.1	17976	17172.3	17037.2	18219.1		339.34	31581.6	29050.5	31346.8	29283	29141.3	29043.9	31690		339.16	28176.6	23590.3	28077	23887.8	23670.8	23568.8	28519.7
			338.24	18156	17041.6	17151.4	17918.1	17198.4	17033.3	18209.4		339.24	31351.1	29047.6	31116.8	29318.2	29127.8	29038.6	31494.6		339.06	27987.8	23579.8	27638.4	23934.9	23643.6	23550.9	28144
			338.14	18181.4	17036.8	17169.8	17861.1	17228.4	17029.4	18207.9		339.14	31307.6	29045.7	30897.3	29358.6	29115	29033.5	31316.2		338.96	27850.7	23571.9	27220.9	23991.8	23617.7	23533.5	27801.7
			338.04	18078.5	17032.5	17192.2	17805.8	17262.3	17025.8	18215.4		339.04	31186.5	29045	30692.3	29404.7	29102.9	29028.6	31159.3		338.86	27591.5	23567.8	26825.3	24060.1	23593.3	23517.1	27495.1
			337.94	18137.9	17027.9	17218	17751.7	17298.9	17021.9	18230.7		338.94	30897.4	29046.2	30500.7	29456.8	29092	29024.3	31022.8		338.76	27193.8	23568.9	26453.2	24141.2	23571.1	23502.2	27227.7
			337.84	18119.5	17023.6	17248.5	17699.2	17337.5	17018.2	18254.3		338.84	30921.7	29049.2	30323.1	29514.9	29081.6	29020	30908.9		338.66	27103.2	23574.7	26109.2	24233.2	23550	23487.7	27004
			337.74	18214.9	17018.9	17283.3	17648.1	17376.4	17014	18284.6		338.74	30860	29054.5	30160.7	29578.2	29071.8	29015.8	30817.8		338.56	26901.9	23586.7	25789.9	24336.5	23530.1	23473.9	26821.5
			337.64	18361.6	17013.7	17322.4	17598.4	17413.7	17009.4	18320.1		338.64	30625	29062.8	30011.9	29648.2	29063	29012.1	30749.5		338.46	26889.3	23605.8	25495.1	24450.6	23510.7	23460.1	26682
			337.54	18258.7	17009	17368	17551	17448.4	17005.1	18361		338.54	30762.2	29074.3	29877.8	29722.5	29054.2	29008.2	30704.3		338.36	26388.5	23634.9	25230	24575.7	23493.7	23448.2	26589.5
			337.44	18294.9	17004.1	17418.9	17505.4	17478	17000.7	18404.6		338.44	30666.2	29090.2	29756.9	29802.1	29046	29004.4	30682.1		338.26	26525.7	23673.7	24987.1	24707.6	23476.7	23435.8	26537.7
			337.34	18384	16999	17475.6	17461.8	17500.6	16995.9	18449.3		338.34	30696.7	29110.9	29648	29885.4	29038.2	29000.5	30680.8		338.16	26440.1	23725.1	24767.7	24845.6	23460.4	23423.6	26527.9
			337.24	18469.6	16993.6	17538.9	17419.9	17514.5	16990.8	18494.5		338.24	30828.2	29137.5	29551.8	29971.5	29030.3	28996.4	30702		338.06	26884.3	23788.6	24570.2	24984.6	23442.6	23409.6	26557
			337.14	18520.1	16988	17608.2	17379.9	17518.4	16985.5	18538		338.14	30889.9	29171.6	29465.5	30059.5	29022.7	28992.1	30743		337.96	27008.9	23869.5	24391.5	25122.7	23424.5	23395.1	26622.9
			337.04	18549.1	16982.3	17684.1	17341.8	17511.9	16980.2	18579.7		338.04	30774.4	29214.6	29390	30148.3	29015.5	28988	30804.4		337.86	26582.3	23972.1	24234.1	25258.7	23408.5	23382.2	26726.8
			336.94	18555.4	16976.7	17766.9	17305.6	17495.2	16974.7	18620.3		337.94	30936.8	29267.2	29323.5	30235.8	29008.3	28983.6	30884.2		337.76	26621.3	24096.6	24094.9	25386.1	23392.6	23369.1	26862.9
			336.84	18649.3	16970.7	17855.3	17271.1	17468.9	16969	18659.1		337.84	30985.2	29332.9	29264.6	30320.8	29001.2	28979	30982.5		337.66	26971.1	24248.7	23969.3	25499.9	23375.5	23354.5	27029.8
			336.74	18768	16964.3	17949.5	17238	17433.9	16962.8	18697.5		337.74	31039	29412.2	29213.9	30401.1	28994.2	28974.3	31098.4		337.56	27359.9	24428.8	23857.3	25596.5	23357	23338.3	27224.5
			336.64	18801.5	16957.8	18049	17206.7	17392.2	16956.4	18736.4		337.64	31261.1	29506.6	29168.8	30475	28986.9	28969.1	31230		337.46	27387.6	24642	23758.4	25672.1	23338.5	23322	27445.1
			336.54	18798	16951.3	18152.7	17177.2	17346.1	16950.1	18777		337.54	31490.7	29619.7	29129	30539.8	28979.3	28963.4	31377.7		337.36	27640.5	24895	23669.3	25722.9	23319.2	23304.5	27692.9
			336.44	18891.4	16944.4	18260	17149.2	17297.1	16943.4	18820.6		337.44	31685.1	29752.8	29094.3	30595.4	28971.4	28957.2	31542.3		337.26	27780.2	25187.7	23590.6	25747.8	23299.5	23286.4	27966.4
			336.34	18879	16937.6	18369.6	17122.8	17247.5	16936.7	18867.4		337.34	31638.6	29907.9	29063.8	30638.3	28963.8	28951.1	31720.4		337.16	28332.6	25523.1	23518.6	25743.1	23277.6	23266	28264.3
			336.24	18869	16930.9	18480.2	17098.1	17198.7	16930.1	18917.6		337.24	31813.2	30087.3	29037	30669.4	28955.8	28944.6	31915.7		337.06	28676.2	25907.6	23452.5	25707.1	23254.3	23244.1	28589.2
			336.14	19077.3	16923.4	18589.2	17074	17151.4	16922.7	18969.9		337.14	32019.9	30293.2	29013	30685.2	28947.6	28937.6	32126.2		336.96	28992	26338.9	23392.6	25643	23229.9	23220.9	28941.7
			336.04	19040.3	16916	18695.8	17051.4	17107.3	16915.4	19024.4		337.04	32329.4	30524.8	28991	30686.8	28938.8	28929.9	32351.7		336.86	29285.2	26821.5	23337.1	25552	23204.3	23196.4	29325.9
			335.94	19084.9	16908.5	18798	17029.9	17066.6	16907.9	19079.3		336.94	32482.9	30783.4	28971.3	30672.8	28929.7	28921.8	32591.8		336.76	29854	27353.9	23284.1	25433.9	23176.5	23169.5	29740
			335.84	19171	16900.6	18892.9	17009.3	17029.6	16900.1	19132.1		336.84	32742.5	31070.8	28952.9	30644	28920.1	28913.1	32848.6		336.66	30008.7	27932.7	23235.2	25294.9	23148	23141.8	30185.4
			335.74	19192.4	16892.6	18979.8	16989.8	16996.5	16892.2	19182.1		336.74	33014.6	31383.1	28935.7	30600.8	28909.9	28903.8	33118.2		336.56	30605.2	28556.6	23187.2	25137.4	23117	23111.6	30663.3
			335.64	19324	16884.2	19055.6	16970.8	16966.8	16883.8	19225.9		336.64	33594.7	31717.6	28918.6	30542.9	28898.5	28893.1	33398.4		336.46	30960	29217.8	23140.7	24965.7	23084.6	23079.9	31169.1
			335.54	19319.9	16875.8	19118.6	16952.9	16940.5	16875.4	19261.5		336.54	33610.7	32073.7	28902.6	30473.8	28887.2	28882.3	33690.2		336.36	31594.2	29906.2	23094.4	24782.8	23049.6	23045.5	31696.6
			335.44	19272.9	16867.5	19168.8	16936.1	16917.6	16867.2	19288.4		336.44	34036.7	32443.9	28886.7	30393	28874.9	28870.6	33986.6		336.26	32572	30612	23046	24591.8	23010.6	23006.9	32239.5
			335.34	19297.3	16859.1	19202.7	16920	16897.5	16858.8	19302.8		336.34	34388.4	32822.3	28870.7	30303.5	28861.8	28858.1	34284.1		336.16	32861.4	31322.2	22998.2	24398.8	22970.3	22967.1	32788.2
			335.24	19300.3	16850.6	19220.3	16904.6	16879.7	16850.4	19304		336.24	34585.9	33201.7	28855	30206.4	28848.3	28845	34576.2		336.06	33348.3	32022.6	22949.8	24206.5	22927.9	22925.1	33331.5
			335.14	19347.6	16842	19221.9	16889.7	16863.7	16841.8	19291.9		336.14	34906.2	33572.2	28839	30104.1	28834.1	28831.2	34855.7		335.96	34090.8	32691.4	22899.5	24016.5	22882.4	22880	33849.9
			335.04	19274.4	16833.6	19204.9	16875.7	16849.6	16833.4	19263.5		336.04	35185.8	33924.8	28822.8	29998	28819.3	28816.8	35114.5		335.86	34329.8	33315.6	22849	23832.6	22835.8	22833.7	34332
			334.94	19270.1	16825.2	19171.5	16862.2	16836.9	16825	19220.7		335.94	35485.9	34249.3	28806.3	29890	28803.8	28801.6	35344.5		335.76	34728.7	33875.8	22797.6	23656.3	22787.4	22785.6	34760.3
			334.84	19157.1	16817.1	19123.1	16849.7	16825.6	16817	19164.5		335.84	35452.6	34532.9	28790.1	29782.4	28788.4	28786.5	35534.3		335.66	34908.7	34348.4	22745.9	23489.4	22738.2	22736.6	35112.1
			334.74	19023	16809.5	19058	16838	16815.5	16809.4	19092.9		335.74	35596.7	34768.6	28773.7	29676	28772.7	28771	35678.1		335.56	35497.6	34723.6	22692.2	23330.4	22686.3	22685	35377.7
			334.64	18940.7	16802.1	18980.1	16827.2	16806.4	16802	19009.6		335.64	35791.4	34948.5	28757.1	29572.1	28756.5	28755	35769.1		335.46	35506.4	34984.1	22638.8	23181.8	22634.3	22633.1	35539.6
			334.54	18915	16794.8	18890	16816.7	16797.8	16794.8	18915.1		335.54	35798	35059.9	28740.6	29471.9	28740.2	28739	35795.7		335.36	35711.5	35115.6	22584.6	23043.8	22581.3	22580.2	35584.5
			334.44	18755.5	16788.1	18789.1	16807.2	16790.1	16788	18810.4		335.44	35823.8	35102.6	28724.1	29376.1	28724	28722.9	35758.2		335.26	35476.2	35123	22531.4	22916.5	22529	22528.1	35515.6
			334.34	18762.3	16781.3	18680.1	16797.9	16782.7	16781.2	18698.3		335.34	35645.8	35076.2	28708	29285.9	28708.1	28707.1	35656.9		335.16	35222	34993.1	22479.3	22799.6	22477.5	22476.8	35319.2
			334.24	18573.8	16775.1	18564.9	16789.6	16776	16775	18580.5		335.24	35365.5	34977.2	28692.6	29201.5	28692.8	28692	35488.2		335.06	34941.4	34733.8	22428.3	22693	22427	22426.4	35003
			334.14	18466	16769.3	18445.3	16781.8	16769.9	16769.2	18458.6		335.14	35095.2	34809.6	28677.9	29123.7	28678.1	28677.4	35257.1		334.96	34532.4	34358.5	22378.9	22596.2	22378	22377.4	34579.3
			334.04	18322.1	16763.9	18323.7	16774.8	16764.3	16763.9	18335.1		335.04	34985.1	34581.8	28663.4	29051.2	28663.7	28663	34971		334.86	33881.9	33867.1	22332	22508.9	22331.4	22330.9	34046.7
			333.94	18203.6	16758.9	18201.6	16768.4	16759.2	16758.9	18211.3		334.94	34592.8	34300.2	28649.8	28985.8	28650.1	28649.5	34637.3		334.76	33228.8	33284.5	22287.7	22430.6	22287.3	22286.8	33429.6
			333.84	18107.2	16754.3	18080.6	16762.4	16754.4	16754.3	18088.9		334.84	34184.5	33972	28637.2	28926.2	28637.4	28636.9	34262		334.66	32505.3	32628	22246.1	22361.1	22245.9	22245.5	32744.6
			333.74	17974.5	16750.1	17962	16757.1	16750.2	16750.1	17969.2		334.74	33890.4	33610.8	28625.1	28872.9	28625.4	28625	33859.2		334.56	32100.1	31907.1	22206.1	22297.9	22206	22205.7	32000.1
			333.64	17938	16746	17847.5	16752	16746	16746	17853.6		334.64	33409.1	33226.3	28614.2	28825.1	28614.4	28614.1	33437.8		334.46	31380.3	31149.9	22168.9	22241.5	22168.8	22168.6	31223.4
			333.54	17846.2	16742.2	17737.6	16747.4	16742.2	16742.2	17742.8		334.54	33052.3	32827.5	28604.1	28782.9	28604.3	28604	33006.8		334.36	30605.2	30372	22134.7	22191.9	22134.7	22134.5	30429.9
			333.44	17592.8	16739.3	17633.6	16743.7	16739.3	16739.2	17638.1		334.44	32586.1	32425.7	28595	28745.7	28595.2	28594.9	32576.8		334.26	29851.4	29590.5	22103.5	22148.2	22103.5	22103.3	29635.8
			333.34	17503.9	16736.6	17536.4	16740.4	16736.6	16736.6	17540.3		334.34	32357.4	32028.2	28586.4	28712.8	28586.6	28586.4	32154.9		334.16	29120.3	28820.7	22075	22109.8	22075.1	22074.9	28855.9
			333.24	17432.2	16734.2	17445.4	16737.5	16734.2	16734.2	17448.7		334.24	31921.1	31643.4	28578.8	28684.3	28579	28578.8	31749.1		334.06	28259.6	28075.8	22050	22076.8	22050	22049.9	28103
			333.14	17405.3	16731.9	17361	16734.7	16731.9	16731.9	17363.8		334.14	31422.2	31277.4	28572.3	28659.8	28572.5	28572.3	31365.1		333.96	27401.5	27368.1	22028.3	22048.9	22028.4	22028.2	27389
			333.04	17306.6	16729.9	17284	16732.3	16729.9	16729.9	17286.4		334.04	30956.3	30933.8	28566.9	28639.3	28567	28566.9	31006.3		333.86	26816.3	26701.3	22008.9	22024.6	22009	22008.9	26717.2
			332.94	17173.2	16728.4	17213.6	16730.4	16728.4	16728.4	17215.7		333.94	30721.6	30615.6	28562	28621.4	28562.1	28562	30675.1		333.76	26032.4	26085.2	21992.7	22004.5	21992.7	21992.6	26097.1
			332.84	17146.8	16727	17150	16728.7	16727	16727	17151.8		333.84	30423	30326.3	28557.8	28606.4	28557.9	28557.8	30375.1		333.66	25695.2	25520.6	21977.7	21986.6	21977.7	21977.6	25529.6
			332.74	17038.6	16725.9	17093.2	16727.3	16725.9	16725.9	17094.6		333.74	30241.8	30064.4	28553.9	28593.5	28554	28553.9	30104		333.56	24946.5	25008	21965.7	21972.3	21965.7	21965.6	25014.7
			332.64	17058.7	16724.7	17041.7	16726	16724.7	16724.7	17043		333.64	29826.6	29830.3	28551	28583.1	28551.1	28551	29862.5		333.46	24343.7	24552.1	21956	21961	21956.1	21956	24557.1
			332.54	17006.6	16723.8	16996.5	16724.8	16723.8	16723.8	16997.5		333.54	29514.8	29625.9	28548.8	28574.7	28548.9	28548.8	29651.8		333.36	24114.7	24146.4	21947.3	21950.9	21947.3	21947.3	24150.1
			332.44	16919.3	16723.1	16956.5	16724	16723.1	16723.1	16957.4		333.44	29468	29446.3	28546.8	28567.5	28546.8	28546.7	29467.1		333.26	23663	23788.3	21940.4	21943	21940.4	21940.4	23791
			332.34	16901.7	16722.5	16921.1	16723.2	16722.5	16722.5	16921.9		333.34	29171.3	29290.6	28545.3	28561.9	28545.4	28545.3	29307.2		333.16	23220	23480.6	21935.2	21937.1	21935.2	21935.2	23482.6
			332.24	16946.2	16721.7	16890.4	16722.3	16721.7	16721.7	16891.1		333.24	29226.4	29157.6	28543.8	28556.9	28543.8	28543.8	29170.8		333.06	22929.3	23213.6	21931.2	21932.6	21931.2	21931.2	23215
			332.14	16778.9	16721.5	16864	16722	16721.5	16721.5	16864.5		333.14	28932.5	29044.9	28542.9	28553.3	28542.9	28542.9	29055.4		332.96	22731.8	22984.3	21927.9	21928.9	21928	21927.9	22985.3
			332.04	16799	16721.2	16841	16721.7	16721.2	16721.2	16841.4		333.04	28673.3	28950	28542.6	28550.8	28542.6	28542.6	28958.2		332.86	22745.6	22790.9	21924.6	21925.3	21924.6	21924.6	22791.7
			331.94	16743.9	16721.2	16821.5	16721.5	16721.2	16721.2	16821.9		332.94	28740	28870.5	28542.1	28548.6	28542.2	28542.1	28877		332.76	22449.9	22627.3	21922.5	21923	21922.5	21922.5	22627.8
			331.84	16805	16720.9	16804.5	16721.2	16720.9	16720.9	16804.8		332.84	28667	28805.2	28541.9	28546.9	28541.9	28541.9	28810.2		332.66	22336.7	22490.5	21920.8	21921.2	21920.8	21920.8	22490.9
			331.74	16839	16720.5	16789.9	16720.7	16720.5	16720.5	16790.1		332.74	28696.6	28751	28541.5	28545.4	28541.5	28541.5	28754.9		332.56	22380.7	22377.3	21919	21919.2	21919	21919	22377.6
			331.64	16810.3	16720.2	16777.6	16720.4	16720.2	16720.2	16777.8		332.64	28683.4	28706.5	28541.2	28544.2	28541.2	28541.2	28709.5		332.46	22200.8	22283.6	21917.8	21918	21917.8	21917.8	22283.8
			331.54	16702.6	16720.1	16767.3	16720.3	16720.1	16720.1	16767.5		332.54	28557.9	28671.2	28541.2	28543.5	28541.2	28541.1	28673.5		332.36	22470.1	22206	21915.6	21915.7	21915.6	21915.6	22206.1
			331.44	16721.7	16720.1	16758.8	16720.2	16720.1	16720.1	16759		332.44	28695	28642.2	28540.8	28542.6	28540.8	28540.8	28644		332.26	22038.4	22144.4	21915.1	21915.2	21915.1	21915.1	22144.4
			331.34	16751.2	16720	16751.6	16720.1	16720	16720	16751.7		332.34	28605.1	28619.1	28540.7	28542	28540.7	28540.7	28620.5		332.16	22282.6	22093.1	21913.6	21913.7	21913.6	21913.6	22093.1
			331.24	16797.5	16719.7	16745.4	16719.8	16719.7	16719.7	16745.5		332.24	28516.3	28601.1	28540.6	28541.6	28540.6	28540.6	28602.1		332.06	22264.9	22052.2	21912.2	21912.2	21912.2	21912.2	22052.2
			331.14	16674.2	16719.6	16740.4	16719.6	16719.6	16719.6	16740.5		332.14	28588.4	28586.8	28540.5	28541.3	28540.5	28540.5	28587.6		331.96	21995.7	22020.3	21911.9	21911.9	21911.9	21911.9	22020.4
			331.04	16834.5	16719.2	16736	16719.2	16719.2	16719.2	16736		332.04	28628.7	28575.4	28540.3	28540.9	28540.3	28540.3	28576		331.86	22311.5	21993.6	21910.2	21910.3	21910.2	21910.2	21993.6
			330.94	16773.3	16719	16732.4	16719	16719	16719	16732.5		331.94	28694.1	28566.5	28539.9	28540.4	28539.9	28539.9	28566.9		331.76	21970.5	21973.9	21910	21910	21910	21910	21973.9
			330.84	16731.6	16718.9	16729.7	16719	16718.9	16718.9	16729.8		331.84	28583	28559.8	28539.8	28540.2	28539.8	28539.8	28560.1		331.66	22052.3	21958	21909.4	21909.4	21909.4	21909.4	21958
			330.74	16802.5	16718.6	16727.2	16718.7	16718.6	16718.6	16727.3		331.74	28577.1	28554.6	28539.8	28540	28539.8	28539.8	28554.9		331.56	22017.1	21945.6	21909	21909	21909	21909	21945.6
			330.64	16854.6	16718.2	16725	16718.2	16718.2	16718.2	16725		331.64	28470.1	28550.6	28539.6	28539.8	28539.6	28539.6	28550.8		331.46	22369.4	21934.7	21907.1	21907.1	21907.1	21907.1	21934.7
			330.54	16753.4	16718.1	16723.4	16718.1	16718.1	16718.1	16723.5		331.54	28546.5	28547.7	28539.6	28539.7	28539.6	28539.6	28547.8		331.36	22158	21926.7	21906.1	21906.1	21906.1	21906.1	21926.7
			330.44	16755.7	16717.9	16722.1	16717.9	16717.9	16717.9	16722.2		331.44	28689.7	28545.2	28539.2	28539.3	28539.2	28539.2	28545.3		331.26	22044.7	21920.8	21905.5	21905.5	21905.5	21905.5	21920.8
			330.34	16634.7	16717.6	16720.9	16717.7	16717.6	16717.6	16721		331.34	28684.7	28543.2	28538.9	28539	28538.9	28538.9	28543.3		331.16	22063.6	21916.2	21904.9	21904.9	21904.9	21904.9	21916.2
			330.24	16741.9	16717.6	16720.1	16717.6	16717.6	16717.6	16720.2		331.24	28552.8	28542	28538.9	28538.9	28538.9	28538.9	28542		331.06	22046	21912.6	21904.3	21904.3	21904.3	21904.3	21912.6
			330.14	16669.1	16717.4	16719.4	16717.4	16717.4	16717.4	16719.4		331.14	28445.9	28540.9	28538.7	28538.7	28538.7	28538.7	28540.9		330.96	21995.7	21910	21904	21904	21904	21904	21910
			330.04	16736.3	16717.3	16718.9	16717.3	16717.3	16717.3	16718.9		331.04	28472.3	28540.1	28538.5	28538.5	28538.5	28538.5	28540.1		330.86	21852.2	21908.1	21903.8	21903.8	21903.8	21903.8	21908.1
			329.94	16737.3	16717.3	16718.5	16717.3	16717.3	16717.3	16718.5		330.94	28449	28539.4	28538.3	28538.3	28538.3	28538.3	28539.5		330.76	21917.6	21906.8	21903.7	21903.7	21903.7	21903.7	21906.8
			329.84	16707.6	16717.2	16718.1	16717.2	16717.2	16717.2	16718.1		330.84	28546.2	28539.1	28538.3	28538.3	28538.3	28538.3	28539.1		330.66	22002	21905.6	21903.3	21903.3	21903.3	21903.3	21905.6
			329.74	16850.8	16716.8	16717.5	16716.8	16716.8	16716.8	16717.5		330.74	28636.5	28538.6	28538.1	28538.1	28538.1	28538.1	28538.6		330.56	21903.8	21904.9	21903.3	21903.3	21903.3	21903.3	21904.9
			329.64	16822.4	16716.4	16716.9	16716.4	16716.4	16716.4	16716.9		330.64	28544	28538.4	28538.1	28538.1	28538.1	28538.1	28538.4		330.46	21994.4	21904.1	21902.9	21902.9	21902.9	21902.9	21904.1
			329.54	16686.3	16716.3	16716.7	16716.3	16716.3	16716.3	16716.7		330.54	28610.7	28538.2	28537.9	28537.9	28537.9	28537.9	28538.2		330.36	22102.6	21902.9	21902.1	21902.1	21902.1	21902.1	21902.9
			329.44	16751.7	16716.2	16716.5	16716.2	16716.2	16716.2	16716.5		330.44	28702.9	28537.7	28537.5	28537.5	28537.5	28537.5	28537.7		330.26	21868.6	21902.6	21902	21902	21902	21902	21902.6
			329.34	16766.5	16716	16716.2	16716	16716	16716	16716.2		330.34	28676.8	28537.3	28537.2	28537.2	28537.2	28537.2	28537.3		330.16	22091.3	21901.6	21901.2	21901.2	21901.2	21901.2	21901.6
			329.24	16810.6	16715.7	16715.8	16715.7	16715.7	16715.7	16715.8		330.24	28702.6	28536.9	28536.8	28536.8	28536.8	28536.8	28536.9		330.06	22111.4	21900.6	21900.4	21900.4	21900.4	21900.4	21900.6
			329.14	16746.7	16715.6	16715.7	16715.6	16715.6	16715.6	16715.7		330.14	28639	28536.6	28536.6	28536.6	28536.6	28536.6	28536.7		329.96	22102.6	21899.7	21899.6	21899.6	21899.6	21899.6	21899.7
			329.04	16735.6	16715.5	16715.6	16715.5	16715.5	16715.5	16715.6		330.04	28503.8	28536.6	28536.5	28536.5	28536.5	28536.5	28536.6		329.86	22097.6	21898.9	21898.8	21898.8	21898.8	21898.8	21898.9
			328.94	16779.1	16715.3	16715.3	16715.3	16715.3	16715.3	16715.3		329.94	28709.8	28536.1	28536.1	28536.1	28536.1	28536.1	28536.2		329.76	21935.3	21898.7	21898.6	21898.6	21898.6	21898.6	21898.7
			328.84	16709.7	16715.3	16715.3	16715.3	16715.3	16715.3	16715.3		329.84	28608.2	28536	28536	28536	28536	28536	28536		329.66	21718.8	21897.9	21897.9	21897.9	21897.9	21897.9	21897.9
			328.74	16747.7	16715.1	16715.2	16715.1	16715.1	16715.1	16715.2		329.74	28634.9	28535.7	28535.7	28535.7	28535.7	28535.7	28535.7		329.56	21813.2	21897.6	21897.6	21897.6	21897.6	21897.6	21897.6
			328.64	16773.8	16714.9	16715	16714.9	16714.9	16714.9	16715		329.64	28449	28535.5	28535.5	28535.5	28535.5	28535.5	28535.5		329.46	22217.1	21896.3	21896.3	21896.3	21896.3	21896.3	21896.3
			328.54	16714.9	16714.9	16715	16714.9	16714.9	16714.9	16715		329.54	28535.5	28535.5	28535.5	28535.5	28535.5	28535.5	28535.5		329.36	21896.3	21896.3	21896.3	21896.3	21896.3	21896.3	21896.3

## Sheet: Fig. 4b
Fig. 4b		XANES spectra at the Pd K-edge
		Energy (eV)	Normalized
			Pd foil	Pd@IM-S-1	PdO
		24054.4	0.000853972	0.0043	0.00299
		24064.2	0.000617018	0.00109	0.00276
		24074.2	0.000420853	0.00168	0.00253
		24084.2	0.000239417	-0.000867377	0.0023
		24094.3	9.14013e-05	-0.000647396	0.00207
		24104.3	-6.04127e-05	0.000580839	0.00184
		24114.3	-0.00019109	-0.00247	0.00161
		24124.3	-0.000289314	-0.00143	0.00138
		24134.4	-0.000410061	-0.00241	0.00115
		24144.3	-0.000485782	-0.000330936	0.000923443
		24154.3	-0.000565387	-0.00201	0.000694686
		24164.4	-0.000597549	-0.000411259	0.000455402
		24174.4	-0.000604468	0.000540855	0.000184136
		24184.3	-0.000572361	-0.00268	2.90913e-05
		24194.3	-0.000515326	-0.00115	-0.000198281
		24204.4	-0.000411208	0.000141255	-0.000332007
		24214.3	-0.000233128	0.000835721	-0.000381475
		24224.3	1.79802e-05	0.00145	-0.00043043
		24234.3	0.000361822	0.00114	-0.000199008
		24244.3	0.000858054	-0.000375168	-0.000198035
		24254.4	0.00148	0.00302	0.000134914
		24264.3	0.00232	0.00652	0.000611307
		24274.4	0.00349	0.00758	0.00141
		24284.4	0.00513	0.00747	0.00277
		24294.3	0.00753	0.00886	0.00415
		24304.3	0.01128	0.0132	0.0069
		24314.4	0.01766	0.01929	0.01151
		24315.3	0.01837	0.02203	0.01195
		24316.4	0.01941	0.0245	0.01246
		24317.5	0.02066	0.02347	0.013
		24318.8	0.02206	0.02466	0.0136
		24320	0.02351	0.02717	0.01429
		24321.2	0.02518	0.0278	0.01552
		24322.4	0.02698	0.03143	0.01666
		24323.6	0.02908	0.03411	0.01795
		24324.8	0.03145	0.03717	0.0195
		24326	0.03421	0.03851	0.02096
		24327.2	0.0373	0.04059	0.02251
		24328.5	0.04082	0.0449	0.02406
		24329.6	0.04505	0.04793	0.02555
		24330.8	0.05008	0.05361	0.02741
		24332	0.05601	0.06167	0.02942
		24333.2	0.06347	0.06748	0.03219
		24334.5	0.07311	0.07798	0.03662
		24335.6	0.08496	0.08761	0.04155
		24336.8	0.09908	0.10273	0.0466
		24338	0.11663	0.12078	0.05152
		24339.2	0.13715	0.14379	0.05642
		24340.5	0.16038	0.16772	0.06158
		24341.6	0.1871	0.19583	0.06683
		24342.8	0.21685	0.22865	0.07289
		24344	0.25151	0.26688	0.08089
		24345.2	0.28875	0.30891	0.09055
		24346.3	0.33078	0.34726	0.10493
		24347.6	0.37799	0.39946	0.1303
		24348.8	0.42241	0.44518	0.16458
		24350	0.47403	0.49919	0.21127
		24351.2	0.52341	0.54883	0.26747
		24352.4	0.57348	0.60134	0.33305
		24353.6	0.62607	0.65537	0.39844
		24354.8	0.67338	0.70288	0.45456
		24356	0.72241	0.74886	0.50502
		24357.2	0.76756	0.79078	0.55673
		24358.4	0.80738	0.833	0.61494
		24359.6	0.84134	0.86341	0.68589
		24360.8	0.87082	0.89084	0.78442
		24362.1	0.89424	0.91517	0.91058
		24363.2	0.90992	0.93362	1.00556
		24364.4	0.91935	0.942	1.06113
		24365.6	0.92382	0.95104	1.0855
		24366.8	0.92421	0.95323	1.09056
		24368	0.92189	0.95158	1.08859
		24369.2	0.91862	0.94954	1.0835
		24370.4	0.91584	0.94881	1.07797
		24371.6	0.91441	0.94897	1.0727
		24372.8	0.91509	0.94725	1.06846
		24374	0.91822	0.94824	1.06476
		24375.3	0.92437	0.94957	1.06046
		24376.4	0.93256	0.95764	1.05368
		24377.6	0.94351	0.96404	1.04351
		24378.7	0.95649	0.97004	1.03068
		24380	0.97167	0.97705	1.01644
		24381.2	0.986	0.98369	1.00401
		24382.4	1.00048	0.99227	0.99102
		24383.6	1.01216	0.99566	0.97835
		24384.8	1.02117	0.99921	0.96457
		24386	1.02619	0.9999	0.94963
		24387.2	1.02681	1.0004	0.93312
		24388.5	1.02285	0.99706	0.9177
		24389.6	1.01554	0.99111	0.90637
		24390.9	1.00413	0.98025	0.89763
		24392	0.9915	0.97106	0.89257
		24393.2	0.97656	0.9638	0.88944
		24394.4	0.96236	0.95065	0.88795
		24395.7	0.94861	0.94222	0.88737
		24396.9	0.937	0.93643	0.88757
		24398	0.92872	0.92743	0.88832
		24399.2	0.92199	0.92456	0.88973
		24400.4	0.91866	0.92178	0.8919
		24401.6	0.918	0.92375	0.89525
		24402.8	0.9196	0.92747	0.89933
		24404	0.92316	0.93089	0.90429
		24405.2	0.92788	0.93369	0.91008
		24406.4	0.93358	0.9373	0.91702
		24407.6	0.93991	0.94658	0.92549
		24408.8	0.94625	0.95272	0.93394
		24410	0.95268	0.95685	0.94279
		24411.2	0.95896	0.96604	0.95089
		24412.4	0.9656	0.97061	0.95986
		24413.6	0.97216	0.97452	0.96873
		24414.8	0.97967	0.98301	0.97953
		24416	0.98707	0.98804	0.99089
		24417.2	0.99438	0.99868	1.00131
		24418.4	1.00232	1.00448	1.01006
		24419.6	1.01048	1.00986	1.01747
		24420.8	1.01856	1.01474	1.02288
		24422	1.02571	1.022	1.02753
		24423.2	1.03161	1.02695	1.03142
		24424.4	1.03604	1.02862	1.03471
		24425.6	1.03841	1.03045	1.03699
		24426.8	1.03867	1.02849	1.03839
		24428	1.03667	1.03021	1.03792
		24429.2	1.03267	1.02723	1.03502
		24430.4	1.02638	1.02449	1.0295
		24431.6	1.0189	1.0168	1.02231
		24432.8	1.0109	1.01199	1.0155
		24434	1.00122	1.00295	1.00922
		24436	0.98746	0.9955	1.00241
		24438.1	0.97503	0.98592	0.99953
		24440.3	0.96616	0.97862	1.00007
		24442.5	0.96138	0.9737	1.00447
		24444.7	0.96038	0.97176	1.01183
		24447	0.96256	0.97266	1.01254
		24449.3	0.96715	0.97425	1.01126
		24451.6	0.97314	0.97804	1.00867
		24453.8	0.97979	0.98047	1.00396
		24456.2	0.98698	0.98376	0.99597
		24458.6	0.99441	0.98929	0.98633
		24461	1.00185	0.99593	0.97971
		24463.4	1.00853	0.99983	0.97607
		24465.9	1.0143	1.00324	0.97377
		24468.5	1.01851	1.00635	0.97128
		24470.9	1.02022	1.00723	0.96907
		24473.9	1.01843	1.00635	0.96603
		24476.1	1.01459	1.00381	0.96522
		24478.6	1.00741	0.9994	0.96532
		24481.7	0.99711	0.99345	0.96724
		24484	0.98975	0.98794	0.97153
		24487	0.98117	0.98319	0.9812
		24489.3	0.97728	0.98186	0.98937
		24492	0.97563	0.98269	0.99702
		24494.8	0.9775	0.98277	1.00285
		24497.6	0.98234	0.98627	1.00772
		24500.8	0.99036	0.98714	1.00977
		24503.2	0.99717	0.99266	1.0096
		24506.2	1.00532	0.99951	1.00927
		24509	1.01157	1.00523	1.00877
		24512	1.01584	1.00778	1.00783
		24515	1.01793	1.01161	1.00714
		24517.9	1.01824	1.01168	1.00651
		24520.9	1.01719	1.01395	1.00595
		24524.4	1.01471	1.0145	1.00511
		24527	1.01237	1.01372	1.00452
		24530.1	1.00935	1.01033	1.00435
		24533.6	1.0055	1.00876	1.00423
		24536.4	1.0022	1.00341	1.00402
		24540	0.99682	0.99994	1.00361
		24543.2	0.99152	0.99515	1.00451
		24546.5	0.98625	0.99048	1.0064
		24549.3	0.98211	0.98745	1.00825
		24553	0.9781	0.98485	1.0098
		24555.9	0.97641	0.98416	1.0079
		24559.6	0.97609	0.98311	1.00501
		24562.7	0.97763	0.98339	1.00185
		24566.4	0.9819	0.98585	0.99388
		24569.9	0.98784	0.99089	0.98375
		24572.9	0.99404	0.99533	0.97622
		24576.4	1.0012	0.99923	0.97082
		24580.3	1.00871	1.0037	0.96837
		24583.9	1.01427	1.00753	0.97199
		24587.4	1.01856	1.01099	0.97667
		24590.5	1.02129	1.01259	0.98216
		24594.6	1.02302	1.0153	0.99152
		24598.2	1.02241	1.01551	0.99929
		24601.5	1.01986	1.01372	1.0043
		24605.6	1.01355	1.00972	1.00929
		24609.4	1.00584	1.00535	1.01298
		24612.7	0.99841	1.00033	1.01433
		24616.9	0.98946	0.99523	1.01495
		24620.3	0.98412	0.99127	1.01386
		24624.6	0.97975	0.98964	1.00955
		24628.4	0.97795	0.98841	1.00473
		24632.4	0.97739	0.98657	1.0004
		24635.8	0.97747	0.98465	0.99603
		24640.2	0.97817	0.98615	0.9918
		24644.2	0.97972	0.98722	0.98975
		24648.2	0.98278	0.98974	0.9875
		24652.2	0.98762	0.99156	0.9871
		24656.3	0.99377	0.9966	0.9898
		24660.3	1.00047	1.00045	0.99385
		24664.4	1.00697	1.00468	0.99824
		24668.6	1.01285	1.00895	1.00067
		24672.7	1.01735	1.01074	1.00206
		24676.9	1.02	1.01343	1.00305
		24681.2	1.02006	1.01229	1.00384
		24685.4	1.01745	1.00874	1.00431
		24689.6	1.01259	1.00655	1.00416
		24694	1.00595	1.00183	1.00248
		24698.3	0.99859	0.99617	1.00089
		24702.6	0.99209	0.99292	0.99833
		24707	0.9875	0.99226	0.99359
		24711.5	0.98533	0.99045	0.99017
		24715.4	0.98513	0.99037	0.98894
		24720.4	0.9864	0.99077	0.98832
		24724.8	0.98807	0.99161	0.98886
		24729.4	0.98933	0.99388	0.9898
		24734	0.98968	0.99304	0.99178
		24738.5	0.9896	0.99252	0.99484
		24743.1	0.99032	0.99422	0.99826
		24747.7	0.99267	0.99373	1.00264
		24752.4	0.99629	0.99729	1.00613
		24757.1	1.00052	1.00154	1.00878
		24761.8	1.00458	1.0044	1.01077
		24766.6	1.00824	1.00435	1.01085
		24771.3	1.01135	1.00774	1.00949
		24776.1	1.01387	1.00871	1.00609
		24780.9	1.01558	1.00873	1.00386
		24785.8	1.01593	1.01122	1.00256
		24790.7	1.0142	1.00807	1.00142
		24795.6	1.01025	1.00465	1.00104
		24800.4	1.00461	1.00209	1.00039
		24805.5	0.99836	0.9986	0.99907
		24810.5	0.99331	0.99601	0.99846
		24815.5	0.99068	0.99402	0.99852
		24820.5	0.99067	0.9936	0.99934
		24825.6	0.99213	0.99424	1.00071
		24830.7	0.99367	0.99437	1.00192
		24835.8	0.99483	0.99473	1.0026
		24841	0.99592	0.99523	1.00303
		24846.2	0.99722	0.99789	1.0029
		24851.3	0.99873	0.99916	1.00256
		24856.6	1.00065	0.99896	1.00238
		24861.9	1.00296	1.00124	1.00202
		24867.2	1.00526	1.00249	1.00226
		24872.5	1.00717	1.00391	1.00245
		24877.9	1.00856	1.00543	1.00258
		24883.2	1.0095	1.00572	1.00271
		24888.6	1.00986	1.00455	1.00274
		24894.1	1.00949	1.00313	1.00278
		24899.5	1.0085	1.00404	1.0028
		24905	1.00701	1.00533	1.0025
		24910.5	1.00524	1.00313	1.00282
		24916	1.00324	1.00351	1.0036
		24921.6	1.00101	1.00003	1.00437
		24927.2	0.99914	0.99977	1.00491
		24932.8	0.99792	0.99889	1.00456
		24938.4	0.99733	1.00179	1.00377
		24944.1	0.99721	0.99938	1.0027
		24949.8	0.99725	0.99859	1.00206
		24955.6	0.99763	0.99996	1.00183
		24961.3	0.99819	1.00059	1.0018
		24967.1	0.99901	0.99952	1.00212
		24972.9	1.0001	1.00222	1.00227
		24978.8	1.00142	1.0032	1.0024
		24984.6	1.00297	1.00309	1.00212
		24990.5	1.00449	1.00637	1.00128
		24996.4	1.00552	1.00487	1.00074
		25002.4	1.00585	1.00575	1.00054
		25008.4	1.00549	1.00578	1.00075
		25014.3	1.00463	1.00444	1.00089
		25020.5	1.00376	1.00356	1.00068
		25026	1.00308	1.00288	1.00033
		25032.6	1.00241	1.00484	0.99965
		25038.7	1.00181	1.00152	0.99923
		25044.8	1.00101	1.00304	0.99842
		25050.9	0.99987	1.00114	0.99763
		25057.2	0.99843	1.00005	0.99692
		25063.4	0.99708	0.99834	0.99655
		25069.6	0.99601	0.99837	0.9965
		25075.9	0.99539	0.99613	0.99645
		25082.2	0.99516	0.99683	0.99667
		25088.7	0.9953	0.99537	0.997
		25094.9	0.99565	0.99613	0.99735
		25101.3	0.99617	0.99514	0.99739
		25107.7	0.99679	0.99551	0.99713
		25114.2	0.99742	0.99682	0.99667
		25120.7	0.99796	0.99713	0.99613
		25127.2	0.99811	0.99644	0.99566
		25133.6	0.9979	0.99674	0.99452
		25140.2	0.99724	0.99692	0.99341
		25146.8	0.99642	0.99455	0.99207
		25153.4	0.99552	0.99397	0.99084

## Sheet: Fig. 4c
Fig. 4c			Fourier transform of k3-weighted EXAFS spectra at the Pd K-edge
			R	Pd foil	Pd@IM-S-1	PdO
			0	0.00802	0.00515	0.10251
			0.03068	0.00777	0.02146	0.10938
			0.06136	0.00696	0.0401	0.12655
			0.09204	0.00548	0.05532	0.14758
			0.12272	0.00387	0.06552	0.16735
			0.1534	0.00478	0.06967	0.18255
			0.18408	0.00867	0.06728	0.19122
			0.21476	0.01339	0.05843	0.19235
			0.24544	0.01773	0.0438	0.18583
			0.27612	0.02074	0.02467	0.17245
			0.3068	0.02165	0.00435	0.15417
			0.33748	0.01993	0.0212	0.1346
			0.36816	0.01557	0.04284	0.1197
			0.39884	0.0098	0.06116	0.11686
			0.42951	0.00932	0.07412	0.12955
			0.46019	0.01781	0.08015	0.15379
			0.49087	0.02822	0.07827	0.18285
			0.52155	0.03754	0.06822	0.21141
			0.55223	0.04402	0.0505	0.23597
			0.58291	0.04643	0.02645	0.25444
			0.61359	0.04405	0.00306	0.26592
			0.64427	0.03695	0.03229	0.27074
			0.67495	0.0264	0.06103	0.27063
			0.70563	0.01725	0.08524	0.26891
			0.73631	0.021	0.10184	0.27029
			0.76699	0.03381	0.10817	0.27992
			0.79767	0.04579	0.10232	0.30135
			0.82835	0.05268	0.08331	0.3349
			0.85903	0.05199	0.05134	0.37777
			0.88971	0.04227	0.00837	0.4256
			0.92039	0.02344	0.04531	0.47374
			0.95107	0.01026	0.10341	0.51801
			0.98175	0.0426	0.16256	0.55501
			1.01243	0.08175	0.21779	0.58238
			1.04311	0.12139	0.26406	0.59899
			1.07379	0.15701	0.29669	0.60529
			1.10447	0.18415	0.31183	0.60366
			1.13515	0.19879	0.3068	0.59882
			1.16583	0.19784	0.28055	0.59783
			1.1965	0.17959	0.23397	0.60926
			1.22718	0.14409	0.17059	0.64083
			1.25786	0.09374	0.10047	0.69652
			1.28854	0.03782	0.07128	0.77514
			1.31922	0.05405	0.13477	0.87135
			1.3499	0.12138	0.22064	0.97785
			1.38058	0.18579	0.30179	1.087
			1.41126	0.23752	0.36916	1.19162
			1.44194	0.27004	0.41747	1.28533
			1.47262	0.27887	0.44403	1.36267
			1.5033	0.26243	0.44886	1.41919
			1.53398	0.22381	0.4351	1.45153
			1.56466	0.17577	0.40932	1.45746
			1.59534	0.15388	0.38136	1.43593
			1.62602	0.19848	0.36251	1.38706
			1.6567	0.28809	0.36071	1.31215
			1.68738	0.38786	0.37517	1.21359
			1.71806	0.47828	0.39694	1.09475
			1.74874	0.54739	0.41484	0.95982
			1.77942	0.58796	0.42049	0.8137
			1.8101	0.59788	0.41052	0.66172
			1.84078	0.58177	0.38785	0.50952
			1.87146	0.55328	0.36298	0.36296
			1.90214	0.53631	0.35351	0.22842
			1.93282	0.55813	0.3758	0.11615
			1.9635	0.63047	0.43094	0.06853
			1.99418	0.74056	0.50464	0.11607
			2.02485	0.86471	0.57913	0.16833
			2.05553	0.98182	0.6403	0.20118
			2.08621	1.07825	0.67946	0.21188
			2.11689	1.14948	0.69452	0.20192
			2.14757	1.20161	0.69184	0.17596
			2.17825	1.25212	0.68855	0.14443
			2.20893	1.3271	0.71157	0.12967
			2.23961	1.45192	0.78679	0.15637
			2.27029	1.63862	0.92223	0.21736
			2.30097	1.88024	1.10526	0.29257
			2.33165	2.1556	1.31394	0.36959
			2.36233	2.43757	1.52606	0.44101
			2.39301	2.6989	1.72209	0.50183
			2.42369	2.91539	1.88593	0.54857
			2.45437	3.06746	2.0051	0.57921
			2.48505	3.14122	2.07097	0.59332
			2.51573	3.12896	2.07894	0.59231
			2.54641	3.02939	2.02846	0.57981
			2.57709	2.84741	1.92283	0.5621
			2.60777	2.59349	1.76882	0.54818
			2.63845	2.28276	1.57607	0.54869
			2.66913	1.93377	1.35632	0.57269
			2.69981	1.56723	1.1226	0.62363
			2.73049	1.20484	0.8885	0.69829
			2.76117	0.86886	0.66765	0.78932
			2.79184	0.58373	0.47396	0.88841
			2.82252	0.38274	0.32315	0.98805
			2.8532	0.30636	0.23421	1.08203
			2.88388	0.33024	0.21251	1.16549
			2.91456	0.37006	0.22444	1.23476
			2.94524	0.38327	0.23348	1.28734
			2.97592	0.3619	0.22536	1.32172
			3.0066	0.3111	0.1987	1.33734
			3.03728	0.24175	0.15737	1.33448
			3.06796	0.16953	0.10739	1.31412
			3.09864	0.12036	0.05658	1.2778
			3.12932	0.12447	0.02837	1.22751
			3.16	0.16261	0.0567	1.16551
			3.19068	0.2003	0.08998	1.09415
			3.22136	0.22458	0.11409	1.01581
			3.25204	0.23293	0.12757	0.9327
			3.28272	0.22724	0.1313	0.84682
			3.3134	0.21194	0.12737	0.75992
			3.34408	0.19308	0.11865	0.67347
			3.37476	0.1774	0.10835	0.5887
			3.40544	0.17079	0.09967	0.50667
			3.43612	0.17592	0.09532	0.42838
			3.4668	0.19139	0.09689	0.35487
			3.49748	0.21377	0.10457	0.28733
			3.52816	0.23974	0.11747	0.22734
			3.55884	0.26657	0.13419	0.17702
			3.58952	0.29179	0.15302	0.13916
			3.62019	0.31287	0.17205	0.11631
			3.65087	0.3273	0.18922	0.10778
			3.68155	0.33284	0.20255	0.10791
			3.71223	0.32788	0.21035	0.10959
			3.74291	0.31168	0.21147	0.10792
			3.77359	0.28451	0.20549	0.1006
			3.80427	0.24767	0.19292	0.0873
			3.83495	0.20337	0.17538	0.0698
			3.86563	0.15458	0.15585	0.05434
			3.89631	0.10537	0.1389	0.05527
			3.92699	0.06352	0.13016	0.07886
			3.95767	0.05168	0.13345	0.11445
			3.98835	0.07878	0.14754	0.15427
			4.01903	0.11598	0.16743	0.19442
			4.04971	0.1522	0.18809	0.23236
			4.08039	0.18503	0.20592	0.26613
			4.11107	0.21375	0.21878	0.29418
			4.14175	0.23803	0.22559	0.3153
			4.17243	0.25769	0.22618	0.32865
			4.20311	0.27289	0.22113	0.33375
			4.23379	0.28448	0.21176	0.33054
			4.26447	0.29433	0.20012	0.31929
			4.29515	0.3053	0.18894	0.30063
			4.32583	0.32069	0.18131	0.27552
			4.35651	0.34297	0.17982	0.24515
			4.38719	0.37263	0.18545	0.21097
			4.41786	0.40775	0.19703	0.17462
			4.44854	0.44465	0.2119	0.13797
			4.47922	0.47888	0.22709	0.10333
			4.5099	0.50613	0.23999	0.07405
			4.54058	0.52283	0.24868	0.05586
			4.57126	0.52647	0.25193	0.05433
			4.60194	0.51578	0.24915	0.06471
			4.63262	0.49077	0.24033	0.07762
			4.6633	0.45262	0.22592	0.08814
			4.69398	0.40349	0.20674	0.09451
			4.72466	0.34633	0.18383	0.09627
			4.75534	0.28471	0.15838	0.09371
			4.78602	0.2228	0.13169	0.08765
			4.8167	0.16622	0.10535	0.0795
			4.84738	0.12438	0.08183	0.07144
			4.87806	0.11181	0.06577	0.06657
			4.90874	0.13182	0.06382	0.06798
			4.93942	0.16867	0.0769	0.0766
			4.9701	0.20962	0.09844	0.09072
			5.00078	0.24893	0.1227	0.10784
			5.03146	0.28368	0.14645	0.12602
			5.06214	0.31193	0.16762	0.14392
			5.09282	0.33207	0.18465	0.16069
			5.1235	0.34282	0.19636	0.17576
			5.15418	0.34334	0.20188	0.18879
			5.18486	0.33337	0.20078	0.19955
			5.21553	0.31334	0.19306	0.20795
			5.24621	0.28439	0.17916	0.21397
			5.27689	0.24833	0.15996	0.21761
			5.30757	0.20756	0.13672	0.21893
			5.33825	0.16491	0.11095	0.218
			5.36893	0.12351	0.08434	0.21492
			5.39961	0.08695	0.05861	0.20978
			5.43029	0.0597	0.03553	0.20269
			5.46097	0.04684	0.01736	0.19379
			5.49165	0.04735	0.01056	0.18326
			5.52233	0.05207	0.01584	0.1713
			5.55301	0.05502	0.01989	0.15817
			5.58369	0.0554	0.01996	0.14419
			5.61437	0.05525	0.01693	0.12969
			5.64505	0.05772	0.01422	0.1151
			5.67573	0.0648	0.01784	0.10086
			5.70641	0.07577	0.02757	0.08745
			5.73709	0.08836	0.03941	0.07535
			5.76777	0.10032	0.0511	0.06501
			5.79845	0.10998	0.0614	0.05672
			5.82913	0.11636	0.06947	0.05051
			5.85981	0.11901	0.07485	0.04608
			5.89049	0.11793	0.07734	0.04284
			5.92117	0.11344	0.07699	0.04013
			5.95185	0.10607	0.07403	0.03747
			5.98253	0.09643	0.06884	0.03474
			6.0132	0.08516	0.06185	0.03229
			6.04388	0.07287	0.05349	0.03105
			6.07456	0.06012	0.0442	0.03217
			6.10524	0.04747	0.03437	0.03633
			6.13592	0.03554	0.02438	0.04321
			6.1666	0.02517	0.01469	0.05194
			6.19728	0.01774	0.00647	0.06161
			6.22796	0.01505	0.00662	0.07147
			6.25864	0.01654	0.01312	0.0809
			6.28932	0.0191	0.01904	0.08939
			6.32	0.0209	0.02339	0.09656
			6.35068	0.02161	0.02584	0.10208
			6.38136	0.02191	0.02627	0.10572
			6.41204	0.02312	0.02478	0.10735
			6.44272	0.02647	0.02176	0.10693
			6.4734	0.03216	0.01811	0.1045
			6.50408	0.03941	0.01566	0.10019
			6.53476	0.04726	0.01686	0.09419
			6.56544	0.0549	0.02183	0.08679
			6.59612	0.06184	0.02862	0.07831
			6.6268	0.06791	0.03573	0.06913
			6.65748	0.0733	0.04239	0.05967
			6.68816	0.07843	0.04825	0.05042
			6.71884	0.0839	0.05325	0.04191
			6.74952	0.09027	0.0576	0.03477
			6.7802	0.09781	0.06166	0.02969
			6.81087	0.10644	0.06588	0.02721
			6.84155	0.11572	0.07059	0.02725
			6.87223	0.125	0.07593	0.0291
			6.90291	0.13358	0.08177	0.03189
			6.93359	0.14081	0.08776	0.03504
			6.96427	0.14618	0.09344	0.03827
			6.99495	0.14939	0.09835	0.04149
			7.02563	0.15032	0.10208	0.0447
			7.05631	0.14906	0.10433	0.04792
			7.08699	0.14587	0.10494	0.05114
			7.11767	0.14112	0.10391	0.0543
			7.14835	0.13526	0.10133	0.05731
			7.17903	0.12874	0.09739	0.06005
			7.20971	0.12196	0.09233	0.0624
			7.24039	0.11522	0.0864	0.06429
			7.27107	0.10868	0.07984	0.06566
			7.30175	0.10239	0.07282	0.06652
			7.33243	0.09631	0.06547	0.06691
			7.36311	0.09034	0.05786	0.06695
			7.39379	0.08441	0.05001	0.06676
			7.42447	0.07847	0.04197	0.0665
			7.45515	0.07256	0.03378	0.06627
			7.48583	0.06674	0.02556	0.06616
			7.51651	0.06112	0.01754	0.06616
			7.54719	0.05581	0.01031	0.06619
			7.57787	0.05086	0.00646	0.06612
			7.60854	0.04629	0.00975	0.06577
			7.63922	0.04203	0.01541	0.06497
			7.6699	0.03798	0.02083	0.06356
			7.70058	0.03405	0.02546	0.06147
			7.73126	0.03023	0.0291	0.05865
			7.76194	0.02661	0.03171	0.05518
			7.79262	0.02347	0.03331	0.05121
			7.8233	0.02122	0.03399	0.04699
			7.85398	0.02037	0.03386	0.04288
			7.88466	0.02112	0.0331	0.03932
			7.91534	0.02317	0.0319	0.03674
			7.94602	0.02598	0.03048	0.03545
			7.9767	0.02901	0.02904	0.03548
			8.00738	0.03189	0.0278	0.03653
			8.03806	0.03439	0.02694	0.03813
			8.06874	0.0364	0.02661	0.03976
			8.09942	0.03786	0.02687	0.04103
			8.1301	0.03881	0.02773	0.04168
			8.16078	0.03929	0.02912	0.04156
			8.19146	0.03936	0.03092	0.04064
			8.22214	0.03908	0.03302	0.03899
			8.25282	0.03849	0.03527	0.03678
			8.2835	0.03762	0.03751	0.03421
			8.31418	0.03649	0.0396	0.03156
			8.34486	0.03511	0.04139	0.0291
			8.37554	0.03349	0.04275	0.02704
			8.40621	0.03165	0.04357	0.02552
			8.43689	0.02962	0.04381	0.02446
			8.46757	0.02745	0.04351	0.02368
			8.49825	0.02519	0.0428	0.02289
			8.52893	0.0229	0.04196	0.02181
			8.55961	0.02063	0.0414	0.02023
			8.59029	0.01844	0.0416	0.01801
			8.62097	0.01642	0.04301	0.01514
			8.65165	0.01464	0.04582	0.01172
			8.68233	0.01314	0.04995	0.00814
			8.71301	0.01198	0.05503	0.00572
			8.74369	0.01112	0.0606	0.00705
			8.77437	0.01049	0.06616	0.01112
			8.80505	0.00998	0.07129	0.0159
			8.83573	0.00945	0.07563	0.02064
			8.86641	0.00885	0.07891	0.02502
			8.89709	0.0082	0.08098	0.02882
			8.92777	0.00758	0.08176	0.03186
			8.95845	0.00721	0.08128	0.03405
			8.98913	0.00729	0.07965	0.0353
			9.01981	0.00786	0.07707	0.0356
			9.05049	0.00879	0.07382	0.03495
			9.08117	0.00981	0.07025	0.03342
			9.11185	0.0107	0.06676	0.03111
			9.14253	0.01129	0.06377	0.02814
			9.17321	0.01148	0.06166	0.02469
			9.20388	0.0112	0.06068	0.02099
			9.23456	0.01048	0.06093	0.01739
			9.26524	0.00937	0.06223	0.01437
			9.29592	0.00797	0.06428	0.01267
			9.3266	0.00646	0.06665	0.01287
			9.35728	0.00506	0.06891	0.01477
			9.38796	0.00411	0.07065	0.0176
			9.41864	0.00392	0.07155	0.02072
			9.44932	0.00443	0.07134	0.02373
			9.48	0.00523	0.06985	0.02639
			9.51068	0.00604	0.06698	0.02857
			9.54136	0.00676	0.06273	0.03018
			9.57204	0.00738	0.0572	0.03115
			9.60272	0.00796	0.05057	0.03147
			9.6334	0.00853	0.04312	0.03114
			9.66408	0.00913	0.0353	0.03017
			9.69476	0.00975	0.0278	0.02863
			9.72544	0.01037	0.0218	0.0266
			9.75612	0.01093	0.01905	0.0242
			9.7868	0.0114	0.02052	0.02157
			9.81748	0.01172	0.02474	0.01889
			9.84816	0.01188	0.02968	0.01639
			9.87884	0.01186	0.03415	0.0143
			9.90952	0.01166	0.03752	0.01282
			9.9402	0.0113	0.03946	0.01206
			9.97088	0.01079	0.03983	0.01187

## Sheet: Fig. 5a
			Deep oxidation performances of methane over Pd@IM-S-1 and related catalysts
Fig. 5a			Pd@IM-S-1		Pd/S-1		Pd@SiO2
			Temperature (oC)	CH4 conversion (%)	Temperature (oC)	CH4 conversion (%)	Temperature (oC)	CH4 conversion (%)
			200	0.31999	200	0.33806	200	0
			225	9.22112	225	0.72329	225	0.87243
			250	40.6955	250	20.4995	250	17.3386
			275	60.2611	275	44.2989	275	32.9521
			300	82.6874	300	69.0806	300	47.1818
			325	93.5966	325	92.0875	325	58.6751
			350	98.1163	350	98.5977	350	69.0918
			375	99.4385	375	99.4163	375	72.5691
			400	99.83	400	99.5953	400	76.7088

## Sheet: Fig. 5b
Fig. 5b		Deep oxidation performances of methane
			T10	T50	T90
		Pd@IM-S-1	222	261	318
		Pd/S-1	235	280	325
		Pd@SiO2	238	306	525

## Sheet: Fig. 5c
				Arrhenius plots of methane over Pd@IM-S-1 and related catalysts
	Fig. 5c			Pd@SiO2		Pd@IM-S-1		Pd/S-1
				1000/T (K-1)	ln(r*107) (mol g-1cat s-1)	1000/T (K-1)	ln(r*107) (mol g-1cat s-1)	1000/T (K-1)	ln(r*107) (mol g-1cat s-1)
				1.86916	1.10687	1.85529	3.37204	1.8622	2.54599
				1.85529	1.34977	1.84502	3.48665	1.85529	2.68986
				1.84502	1.58589	1.88324	2.9694	1.84502	2.82619
				1.83486	1.81197	1.87266	3.11692	1.83486	2.95594

[truncated: 36 more sheets: Fig. 5d, Fig. 5e, Fig. 5f, Fig. 6, Fig. 7a, Fig. 7b, Fig. 7c, Fig. 7d, Fig. 7e, Fig. 7f, Supplementary Fig. 2b, Supplementary Fig. 3, Supplementary Fig. 7f, Supplementary Fig. 10a, Supplementary Fig. 11, Supplementary Fig. 12, Supplementary Fig. 14, Supplementary Fig. 16d, Supplementary Fig. 17, Supplementary Fig. 19d …]
